# Supplementary material for: Radiomics-based preoperative survival prediction in newly diagnosed glioblastoma: A multicohort study with internal and external validation
Source: Neurooncol Adv. 2026 Mar 13;8(1):vdag068. doi: 10.1093/noajnl/vdag068 (PMC13063838; doi:10.1093/noajnl/vdag068)
Supplement: vdag068_Supplementary_Data [file vdag068_supplementary_data.zip]

Archive with 5 entries (4 files):
- Supplementary_Data/
- Supplementary_Data/Supplementary Figure S1.tiff
- Supplementary_Data/Supplementary Figure S2.tiff
- Supplementary_Data/Supplementary information.docx
- Supplementary_Data/Supplemetary_table.xlsx
