# Supplementary material for: Radiomics-based preoperative survival prediction in newly diagnosed glioblastoma: A multicohort study with internal and external validation
Source: Neurooncol Adv. 2026 Mar 13;8(1):vdag068. doi: 10.1093/noajnl/vdag068 (PMC13063838; doi:10.1093/noajnl/vdag068)
Supplement: vdag068_Supplementary_Data [file vdag068_supplementary_data.zip › Supplementary_Data/Supplemetary_table.xlsx]

## Sheet: Table S1
Training_ID	Cohort	Conclusive training dataset (D1’) 0_Exclude 1_Include	Age	Age_category	Gender	KPS	KPS_category	MGMT	TERT promoter	EOR	Comcomitant Temozolomide_ With, Without	Irradiation of 50-65 Gy_ With, Without	TMZ chemoradiation	OS (months)	Dichotomous OS Long/Short	Censoring 1：Censored 0：Dead	Radiomic risk	core_MNI_loc0	core_MNI_loc1	core_MNI_loc2	core_MNI_loc3	core_MNI_loc4	core_MNI_loc5	core_MNI_loc6	core_MNI_loc7	core_MNI_loc8	core_MNI_loc9	core_on_MNI_Compactness01	core_on_MNI_Compactness02	core_on_MNI_Spherical_Disporoportion	core_on_MNI_Sphericity	core_on_MNI_Surface_to_Volume_ratio	core_on_MNI_Total_Surface_Area	core_on_MNI_Total_Volume	edema_MNI_loc0	edema_MNI_loc1	edema_MNI_loc2	edema_MNI_loc3	edema_MNI_loc4	edema_MNI_loc5	edema_MNI_loc6	edema_MNI_loc7	edema_MNI_loc8	edema_MNI_loc9	edema_on_MNI_Compactness01	edema_on_MNI_Compactness02	edema_on_MNI_Spherical_Disporoportion	edema_on_MNI_Sphericity	edema_on_MNI_Surface_to_Volume_ratio
1	KNBTG	1	63	Young	M	70	Low	Unmet	MUT	GTR/STR	With	With	With	24.4274	Long	0	High	0.082355	0	0	0.76223	1e-08	1e-08	5.0896	1e-08	1e-08	1e-08	43.4576	0.00024747	1.52948	2.05403	0.24515	6733.17	27465.5	0.13454	0	0	0.64499	1e-08	1e-08	4.9295	1e-08	1e-08	1e-08	27.0317	0.00102827	2.96836	1.05836	0.485212
2	KNBTG	1	72	Old	M	70	Low	Met	MUT	NA	NA	NA	NA	14.137	Short	0	High	0.11659	0.030593	0	0.7405	0.42956	0.012139	0.69455	0.5614	3.3823	0.49842	103.099	1.853e-05	1.53354	2.04859	0.146221	19077.4	130470	0.18015	0.088343	2.817e-05	0.5918	0.090089	0.082672	2.4595	0.10741	1.76	0.3559	78.2322	4.242e-05	3.19448	0.983443	0.268012
3	KNBTG	1	68	Old	F	90	High	Met	MUT	NA	NA	NA	NA	15.1233	Short	0	High	0.00098587	0	1e-08	0.0093892	1e-08	0.0019718	6.9744	2e-08	2e-08	2e-08	33.9813	0.00051762	1.62599	1.93211	0.294762	5595.77	18984	0.13783	0.011754	0	0.27934	0.0018764	0.82527	4.4236	0	0.088176	0.068019	85.9353	3.2e-05	2.11414	1.48599	0.197753
4	KNBTG	1	39	Young	M	100	High	Unmet	WT	NA	NA	NA	NA	22.7836	Long	0	High	0.2427	0.29681	0	2.1192	0.10379	0	0.00041946	0.21553	0	0.31328	81.9891	3.685e-05	1.41129	2.22604	0.159611	12479	78183.8	0.086242	0.044807	0	3.1221	0.21385	0	0.065517	0.36178	0	0.13476	56.5682	0.0001122	3.26044	0.963548	0.329585
5	KNBTG	1	62	Young	F	80	High	Met	WT	NA	NA	NA	NA	9.50137	Short	0	High	0.11043	0.00016975	0.010666	0.13599	0.48699	0.0025462	0.22682	0.53082	5.3409	0.61921	84.7681	3.335e-05	1.63277	1.92409	0.17075	16885.1	98887.8	0.18557	0.059702	0.0031817	0.35376	0.090328	0.33891	2.0306	0.16984	2.3625	0.46707	67.6888	6.549e-05	3.22113	0.975308	0.293792
6	KNBTG	1	70	Old	F	80	High	Met	MUT	NA	NA	NA	NA	9.86301	Short	0	High	0.21153	0.014322	0	0.10486	0.020385	0.14989	4.6138	0	0.46547	0.152	83.5412	3.484e-05	1.64003	1.91557	0.172709	16725.3	96840.7	0.10294	0.042139	0	0.82249	0.18775	0.87862	1.7055	0.1523	1.7214	0.32432	68.3829	6.352e-05	3.18187	0.987342	0.289859
7	KNBTG	1	82	Old	F	80	High	Met	MUT	NA	NA	NA	NA	5.81918	Short	0	High	0.12191	0.058134	0	0.27275	0.43596	0	0.35332	0.84293	4.5094	0.36755	83.7243	3.461e-05	1.664	1.88798	0.173991	17213.1	98931.2	0.1686	0.096936	0.077563	0.31653	0.12787	0.25507	1.5229	0.069023	2.9627	0.54483	78.7672	4.156e-05	3.05917	1.02694	0.260076
8	KNBTG	1	48	Young	F	30	Low	Unmet	MUT	NA	NA	NA	NA	10.8822	Short	0	Low	0.19449	0.38451	0	0.098967	0.54264	0	0	1.5079	0.93261	1.8788	75.4008	4.738e-05	1.35656	2.31585	0.163902	10510	64124	0.36187	0.14372	0	0.87015	0.5367	0	0.21676	0.0037191	1.2527	0.7078	35.4576	0.00045562	3.44931	0.910789	0.45119
9	KNBTG	1	66	Old	F	90	High	Unmet	WT	NA	NA	NA	NA	15.4521	Short	0	High	0.21701	0.2867	0	0.92741	0.43622	0	0	0.96866	1.2019	0.6592	85.3063	3.272e-05	1.47293	2.13289	0.159907	14134.1	88389.5	0.15909	0.079375	9.557e-05	2.5646	0.15355	0	0	0.12519	0.80572	0.24167	70.3465	5.834e-05	2.88904	1.08742	0.268938
10	KNBTG	1	77	Old	F	80	High	Met	MUT	NA	NA	NA	NA	4.30685	Short	0	High	0.17704	0.18451	0	2.4754	0.34144	0	0	0.3486	0	0	70.3442	5.835e-05	1.45004	2.16655	0.177843	10902.3	61303.2	0.11906	0.10982	0	2.8642	0.16152	0	0.17351	0.38434	0.011844	0.035256	79.6842	4.014e-05	2.79173	1.12532	0.244482
11	KNBTG	1	74	Old	F	100	High	Unmet	WT	NA	NA	NA	NA	18.411	Long	0	Low	0.070746	1e-08	2e-08	3.3287	0.48535	4e-08	4e-08	5e-08	6e-08	6e-08	28.3208	0.00089415	1.38799	2.26341	0.299029	3382.07	11310.2	0.13865	0.15469	0	2.726	0.23662	0	0	0.44153	0	0	51.9845	0.00014458	1.98229	1.58483	0.25723
12	KNBTG	1	71	Old	M	70	Low	Met	MUT	GTR/STR	Without	With	Without	55.1014	Long	1	Low	0.18225	0.25181	0	2.1952	0.32614	0	0	0.58002	0.010911	0.0411	93.1987	2.509e-05	1.37818	2.27952	0.145708	13944.5	95701.8	0.095168	0.080366	0	3.0328	0.21211	0	0.028593	0.2247	0.029647	0.28571	80.1484	3.945e-05	2.7334	1.14933	0.240564
13	KNBTG	1	66	Old	M	80	High	Met	MUT	PR/BSY	With	With	With	12.263	Short	0	High	0.13109	0.029316	2e-08	3e-08	3e-08	0.0099942	5.9681	6e-08	6e-08	7e-08	21.556	0.0020278	1.90805	1.64649	0.426343	4322.19	10137.8	0.10125	0.012547	0	0.13119	0.035722	0.23912	5.6556	0.003215	0	0.043313	33.6208	0.00053445	2.96489	1.0596	0.425389
14	KNBTG	1	66	Old	M	80	High	Met	MUT	GTR/STR	With	With	With	34.0603	Long	0	High	0.14482	0.0029085	0	0.0067865	1.3064	1e-08	0.21773	1.97	2.0436	0.86326	39.7564	0.00032323	1.47228	2.13382	0.252753	5649.82	22353.2	0.1769	0.024536	0	0.75075	0.53575	0.0050952	0.85482	0.45687	2.8805	0.15862	47.8031	0.00018593	2.4835	1.26498	0.309678
15	KNBTG	1	62	Young	M	80	High	Met	WT	PR/BSY	With	With	With	34.0603	Long	0	Low	0.31986	0	0	1e-08	0.090619	0.36401	0.98967	0.054986	3.743	0.37208	43.4916	0.0002469	1.35532	2.31797	0.227891	5421.53	23790	0.0649	5.982e-05	0.0053834	0	0.19425	0.38761	0.50978	0.30458	6.2499	0.24495	26.1801	0.00113192	3.2615	0.963237	0.523375
16	KNBTG	1	74	Old	M	60	Low	Unmet	WT	PR/BSY	With	With	With	27.0904	Long	0	Low	0.15966	0.62855	8e-08	1.1e-07	1.3e-07	1.6e-07	0.030697	0.054572	2.4e-07	5.1486	20.2996	0.00242808	1.2319	2.55021	0.339936	1829.71	5382.5	0.3998	0.17602	0	0.15471	0.51441	1e-08	0.31608	0.81969	0.0072447	2.2221	32.5586	0.00058848	2.02312	1.55284	0.344794
17	KNBTG	1	62	Young	M	50	Low	Unmet	MUT	PR/BSY	NA	NA	NA	7.89041	Short	0	High	0.22994	0.22311	0	2.4359	0.183	0	0	0.10338	0	0	57.9349	0.00010445	1.78546	1.75954	0.226376	12561.4	55489.2	0.17846	0.30634	0	2.3008	0.18923	0	1e-08	0.32376	1e-08	0.14848	24.5243	0.00137701	3.6935	0.850573	0.586477
18	KNBTG	1	81	Old	F	50	Low	Unmet	MUT	PR/BSY	Without	Without	Without	0.756164	Short	0	High	0.29637	0.14221	0	2.1991	0.02033	0	0.55008	0.00083406	1e-08	1e-08	44.6888	0.00022758	1.77531	1.7696	0.263628	9105.26	34538.3	0.12358	0.016413	0	3.0621	0.10556	0	0.51153	0.063899	0	0.0052293	64.1599	7.69e-05	2.64199	1.1891	0.269368
19	KNBTG	1	77	Old	M	50	Low	Unmet	WT	GTR/STR	Without	Without	Without	21.2384	Long	0	Low	0.14627	0.0009991	0	3.4129	1e-08	1e-08	1e-08	1e-08	1e-08	1e-08	45.5457	0.00021497	1.42545	2.20393	0.22848	6274.98	27464	0.12324	0.063976	0	2.9507	0.11079	0	0.55638	0.043563	0	0	84.1399	3.41e-05	2.59617	1.21009	0.226539
20	KNBTG	1	59	Young	F	70	Low	Met	MUT	PR/BSY	NA	With	NA	26.4	Long	0	Low	0.47646	0.43089	1e-08	0.49434	0.00066232	3e-08	0.81085	0.020664	4e-08	0.65965	32.2437	0.00060589	1.33159	2.35928	0.269836	3667.44	13591.3	0.27342	0.082464	0	0.94097	0.24909	1e-08	0.71824	0.56442	0.00026736	2.271	29.7709	0.00076975	2.78358	1.12861	0.440588
21	KNBTG	1	72	Old	M	70	Low	Unmet	MUT	GTR/STR	With	With	With	13.8082	Short	0	High	0.23222	0	0	0	0	1.1382	3.3263	1e-08	0.92497	0.0011021	50.0398	0.0001621	1.45529	2.15874	0.218638	7292.06	33352.2	0.081793	0.011697	0.00065782	0.10958	0.09037	1.1371	3.1932	0.12544	1.7027	0.16101	118.508	1.22e-05	2.21889	1.41584	0.167872
22	KNBTG	1	84	Old	F	70	Low	Unmet	MUT	PR/BSY	Without	Without	Without	10.8164	Short	0	High	0.016555	1e-08	1e-08	3.927	1e-08	2e-08	0.011839	2e-08	2e-08	3e-08	33.4149	0.00054438	1.55506	2.02023	0.289888	5061.01	17458.5	0.1748	0.033509	0	2.2929	0.0020796	0	1.6437	0	0	0	69.8233	5.967e-05	2.22469	1.41215	0.230944
23	KNBTG	1	67	Old	F	60	Low	Met	MUT	GTR/STR	With	With	With	7.2	Short	0	High	0.013434	0	0	1.1584	0.46332	0	1.7292	0.0081341	3.2064	0	68.7023	6.263e-05	1.48129	2.12085	0.182704	11012.3	60274.3	0.19795	0.10843	0	0.71956	0.25092	4.781e-05	1.7669	0.74455	1.1825	0.40885	70.1321	5.888e-05	2.43944	1.28783	0.243427
24	KNBTG	1	83	Old	F	50	Low	Unmet	MUT	GTR/STR	Without	Without	Without	5.49041	Short	0	High	0.23372	0.0039511	1e-08	2.9677	2e-08	2e-08	0.15673	2e-08	3e-08	3e-08	33.8252	0.00052482	1.44122	2.17981	0.274942	4478.84	16290.2	0.10584	0.023287	0	2.4068	0	0	1.9657	0	1e-08	1e-08	37.8039	0.00037594	2.30858	1.36083	0.341217
25	KNBTG	1	80	Old	F	90	High	Met	MUT	GTR/STR	Without	Without	Without	36.9863	Long	1	High	0.0010544	1e-08	1e-08	1e-08	0.074308	2e-08	2e-08	2e-08	8.8568	3e-08	33.9332	0.00051982	1.54522	2.0331	0.286131	5096.76	17812.7	0.12327	0.017506	0	0.32296	0.33317	0.10303	0.96949	0.36009	4.286	0.43696	90.8621	2.708e-05	1.92528	1.63176	0.180806
26	KNBTG	1	72	Old	F	40	Low	Unmet	MUT	PR/BSY	Without	Without	With	12.8548	Short	0	High	0.11501	0.0043162	1e-08	2.417	1e-08	1e-08	1.95	2e-08	2e-08	2e-08	36.3394	0.00042325	1.53168	2.05108	0.273161	5446.47	19938.7	0.15481	0.0046263	1e-08	2.6519	1e-08	1e-08	1.2594	1e-08	2e-08	2e-08	23.4923	0.00156657	2.84448	1.10445	0.514507
27	KNBTG	1	67	Old	M	60	Low	Unmet	WT	GTR/STR	Without	Without	Without	7.85753	Short	0	High	0.17341	0.018149	0	0.051992	0.18016	0.17236	2.2384	0.098765	3.3506	0.35345	89.5251	2.831e-05	1.63093	1.92626	0.165135	17991.9	108953	0.11621	0.074362	0	0.24513	0.10407	0.14478	2.7152	0.49994	2.1012	0.56525	58.8348	9.973e-05	3.29364	0.953837	0.32387
28	KNBTG	1	52	Young	M	90	High	Unmet	MUT	GTR/STR	With	With	With	24	Long	0	Low	0.01355	0	0	0.72831	0.58126	0	0.0036067	0.65774	5.4485	0	80.3671	3.913e-05	1.28923	2.4368	0.153002	10352.6	67663.2	0.19027	0.051973	0.0033216	0.18801	0.13374	0.027471	0.84975	0.32319	4.3284	0.61573	70.2153	5.867e-05	2.87087	1.0943	0.268222
29	KNBTG	1	62	Young	M	80	High	Unmet	MUT	NA	NA	NA	NA	10.6521	Short	0	High	0.28259	0.037279	0	0.18908	0.0033524	0	4.4751	0	0.05451	0.054756	46.5479	0.00020139	1.9062	1.64809	0.268476	10867.8	40479.7	0.11113	0.025921	0	0.76131	0.095364	0.15313	4.1046	0.045613	0.28911	0.1679	75.7045	4.681e-05	2.91626	1.07727	0.258802
30	KNBTG	1	81	Old	F	50	Low	Met	WT	PR/BSY	Without	Without	Without	7.89041	Short	0	High	0.46771	0.25194	2e-08	1.1494	4e-08	4e-08	0.092471	6e-08	7e-08	1.0577	21.0549	0.00217604	1.91515	1.64039	0.433366	4230.08	9761	0.29467	0.59407	1e-07	1.3118	1.7e-07	2e-07	0.038175	2.6e-07	3e-07	0.74896	8.7255	0.0305743	3.22842	0.973106	1.00569
31	KNBTG	1	64	Young	F	70	Low	Unmet	WT	GTR/STR	With	With	With	17.9836	Long	0	Low	0.063465	1e-08	1e-08	0.73743	1e-08	2e-08	5.2542	2e-08	0.014173	3e-08	35.4556	0.00045569	1.40267	2.23973	0.262971	4513.37	17163	0.17652	0.039161	0.0050938	0.76383	0.33133	0.036353	1.4837	0.29091	2.3998	0.23962	96.7842	2.24e-05	2.20373	1.42558	0.188781
32	KNBTG	1	70	Old	M	70	Low	Unmet	MUT	PR/BSY	With	With	With	5.91781	Short	0	High	0.043123	0.0016928	4.304e-05	0.13502	0.3471	0	0	0.64648	6.9483	0	68.1781	6.409e-05	1.58779	1.97859	0.191353	12364.1	64614.2	0.1647	0.049991	0	0.32983	0.25894	0.36756	1.6114	0.29568	2.7694	0.39921	87.4839	3.034e-05	2.57406	1.22048	0.220171
33	KNBTG	1	78	Old	F	90	High	Met	MUT	PR/BSY	With	With	With	13.4137	Short	0	High	0.2496	5e-08	8e-08	1e-07	1.3e-07	1.8372	0.94149	2e-07	2.7873	2.5e-07	14.7386	0.00634396	1.90163	1.65205	0.5345	2722.3	5093.17	0.085726	0	0.00049668	0	1e-08	3.0287	0.61468	1e-08	2.8936	1e-08	33.7126	0.00053009	2.1537	1.45869	0.350576
34	KNBTG	1	46	Young	M	60	Low	Unmet	MUT	GTR/STR	With	With	With	16.7342	Long	0	Low	0.25971	0.1874	0	2.2467	1e-08	1e-08	0.51068	1e-08	1e-08	0.11958	43.7008	0.00024337	1.36645	2.29909	0.228354	5533.73	24233.2	0.14128	0.046091	0	1.8031	0.036858	0	2.5925	0.015862	0.00043792	0.051516	90.6191	2.729e-05	2.11897	1.4826	0.191818
35	KNBTG	1	76	Old	F	80	High	Unmet	MUT	PR/BSY	With	With	With	7.2	Short	0	High	0.074607	0.024075	0	0.25204	0.44218	0.0021886	0.10281	0.70568	5.2574	0.74489	72.4373	5.344e-05	1.84853	1.69951	0.202146	17482.5	86484.8	0.17527	0.047605	0.0072903	0.42417	0.20424	0.075792	1.6674	0.16101	3.1582	0.29733	65.5068	7.226e-05	3.5278	0.890525	0.316429
36	KNBTG	1	76	Old	M	80	High	Met	MUT	PR/BSY	With	With	With	11.3425	Short	0	Low	0.20354	0	0.0021248	0.13386	0.067508	1e-08	1e-08	0.88322	5.5757	0.18858	39.141	0.00033871	1.39947	2.24484	0.247483	5061.23	20450.8	0.12377	1e-08	1e-08	0.21023	0.89101	3e-08	3e-08	2.0465	1.9554	1.7239	18.4558	0.00323093	2.8214	1.11349	0.591759
37	KNBTG	1	81	Old	M	90	High	Met	WT	PR/BSY	Without	With	Without	15.9781	Short	0	High	0	1e-08	2.9504	2e-08	2e-08	0.020965	3e-08	4e-08	0.11732	5e-08	30.9052	0.00068807	1.39297	2.25533	0.284375	3780	13292.3	0.0021432	0	1.6187	1e-08	1e-08	1.1311	0.00062513	2e-08	2.4272	2e-08	25.2026	0.00126879	2.51833	1.24749	0.458507
38	KNBTG	1	93	Old	F	30	Low	Unmet	WT	PR/BSY	Without	Without	Without	1.77534	Short	0	High	0.36508	0.003975	1e-08	1e-08	0.20244	0.002385	3.6916	0.3548	3e-08	0.20329	30.9615	0.00068433	1.58869	1.97747	0.30738	4799.74	15615	0.21554	0.007166	0	0.023532	0.049993	0.19799	4.8247	0.11834	0.13095	0.13412	31.7947	0.00063192	2.99282	1.04971	0.442365
39	KNBTG	1	83	Old	F	60	Low	Met	MUT	GTR/STR	Without	Without	Without	14.0055	Short	0	High	0.0072646	0	0	0.54246	0.7795	0	0.02393	0.49208	5.7266	1e-08	47.966	0.00018405	1.65699	1.89596	0.242425	8755.07	36114.5	0.1445	0.0079445	0	0.245	0.19632	0.058853	0.26625	0.41416	5.4068	0.50646	59.6658	9.562e-05	2.68891	1.16835	0.284352
40	KNBTG	1	84	Old	M	50	Low	Met	WT	GTR/STR	Without	Without	Without	31.4301	Long	0	Low	0.23169	0	0	0	0	0.1432	5.1121	1e-08	0.078439	0.054346	53.263	0.00013442	1.43871	2.18362	0.209158	7698.82	36808.7	0.13922	0	1e-08	1e-08	0.006587	1.1371	4.2338	2e-08	0.57674	0.010351	16.3672	0.00463235	4.17154	0.753102	0.804152
41	KNBTG	1	53	Young	F	100	High	Unmet	MUT	NA	NA	NA	NA	23.8685	Long	0	Low	0.060659	1e-08	1e-08	2e-08	2e-08	3e-08	4.8617	4e-08	2.2033	5e-08	28.9711	0.00083528	1.46625	2.1426	0.304854	3836.13	12583.5	0.17633	0.0097018	0	0.070267	0.099827	0.025039	3.9826	0.027893	1.6846	0.17504	77.4462	4.372e-05	1.94255	1.61725	0.200064
42	KNBTG	1	51	Young	M	NA	NA	Unmet	WT	NA	NA	NA	NA	3.84658	Short	0	High	0.37083	0.017953	0.054088	0	0.058829	0.37413	2.0763	0.035906	0.39139	1.8346	49.3251	0.00016925	1.58388	1.98348	0.232027	8347.24	35975.3	0.15775	0.00043452	0.00072845	0	0.025304	1.0188	3.5348	0.029854	0.82653	0.66379	47.7574	0.00018647	2.85352	1.10095	0.336782
43	KNBTG	1	68	Old	M	90	High	Met	MUT	GTR/STR	Without	With	Without	20.8767	Long	0	Low	0.032448	3e-08	5e-08	3.8702	8e-08	1e-07	1.1e-07	1.3e-07	1.5e-07	1.6e-07	22.3788	0.00181225	1.30101	2.41473	0.331293	2269.19	6849.5	0.10319	0	0	3.585	0.0027902	0	0	0	0	0	47.1491	0.00019378	1.92677	1.63049	0.268139
44	KNBTG	1	58	Young	F	80	High	Met	MUT	GTR/STR	Without	With	Without	16.8658	Long	0	Low	0.25141	0.011861	1e-08	2.8688	0.051687	2e-08	0.10588	2e-08	3e-08	3e-08	36.6832	0.00041146	1.30026	2.41613	0.246197	4101.81	16660.7	0.14093	0.12865	0	1.9761	0.43146	0	0.60816	0.43986	0.25042	0.44731	97.5559	2.188e-05	2.06659	1.52018	0.180778
45	KNBTG	1	72	Old	M	70	Low	Unmet	WT	PR/BSY	Without	With	Without	20.5479	Long	0	High	0.39061	0.35757	0	1.6966	0.00179	0	0.0007711	0.0052875	1e-08	0.05315	38.2889	0.00036183	2.11224	1.48733	0.321032	10341.6	32213.7	0.05572	0.047451	0	3.6177	0.017897	0	0	0.040962	0	0.074364	57.1955	0.00010855	2.79849	1.1226	0.298733
46	KNBTG	1	48	Young	M	100	High	Met	MUT	GTR/STR	With	With	With	36.4274	Long	1	Low	0.14656	5e-08	7e-08	3.3959	0.022253	1.4e-07	1.6e-07	1.9e-07	2.1e-07	2.4e-07	20.3117	0.00242376	1.28601	2.44291	0.348693	1978.31	5673.5	0.17018	0.059206	0	2.9161	0.31854	0	0	0.05984	0	0	47.7168	0.00018695	1.9195	1.63667	0.265617
47	KNBTG	1	38	Young	M	100	High	Unmet	WT	NA	NA	NA	NA	12.1315	Short	0	Low	2e-07	4.1e-07	6.1e-07	4	1.02e-06	1.23e-06	1.43e-06	1.64e-06	1.84e-06	2.04e-06	10.3107	0.0185295	1.34953	2.32791	0.539117	956.393	1774	0.06222	1e-08	1e-08	3.7498	0.0016003	2e-08	3e-08	3e-08	4e-08	4e-08	25.7292	0.00119248	1.85759	1.69122	0.377277
48	KNBTG	1	74	Old	M	70	Low	Met	WT	NA	NA	NA	NA	28.5041	Long	0	High	0.18051	0.16918	1e-08	2e-08	2e-08	2e-08	0.7006	0.368	3e-08	5.8882	26.1037	0.00114189	1.88208	1.66922	0.37697	5305.79	14074.8	0.44392	0.24345	0	0.056848	0.013836	0.0045096	0.84992	0.3676	0.028902	2.4605	27.545	0.00097185	2.75359	1.14091	0.458627
49	KNBTG	1	38	Young	F	80	High	Unmet	MUT	PR/BSY	With	With	With	22.8164	Long	0	Low	0.040051	0	0	0	0	1.1137	5.4204	1e-08	1e-08	1e-08	44.2774	0.00023398	1.62957	1.92787	0.251814	7718.08	30650	0.18028	0.016861	0.0060413	0.28094	0.0045395	0.91565	3.4283	0.0083554	0.086749	0.85083	76.8214	4.48e-05	2.44094	1.28704	0.230564
50	KNBTG	1	79	Old	F	60	Low	Met	MUT	PR/BSY	Without	Without	Without	12.5589	Short	0	High	0.35053	0.04587	1e-08	0.38878	1.5335	3e-08	0.89748	0.74496	0.0017744	0.011172	30.8502	0.00069176	1.42033	2.21188	0.288021	3906.33	13562.7	0.1778	0.11405	0	1.4549	0.17332	0	1.7387	0.40578	0.33816	0.30096	99.4895	2.063e-05	2.19894	1.42868	0.185442
51	KNBTG	1	77	Old	F	NA	NA	Unmet	WT	NA	NA	NA	NA	6.7726	Short	0	High	0.63608	4e-08	1.0745	8e-08	9e-08	1.1e-07	0.039369	1.5e-07	1.7e-07	0.0013719	21.214	0.00212744	1.32906	2.36377	0.346496	2211.51	6382.5	0.44054	0	1.3359	1e-08	1e-08	0.0012563	0.19171	1e-08	0.16997	0.67672	27.5122	0.00097533	2.37394	1.32336	0.419868
52	KNBTG	1	62	Young	F	90	High	Unmet	WT	GTR/STR	With	With	With	7.10137	Short	0	High	0.019847	0.65996	2.1e-07	2.6007	3.5e-07	4.2e-07	4.9e-07	5.6e-07	6.3e-07	7e-07	13.6171	0.00804406	1.42421	2.20585	0.471237	1471.28	3122.17	0.10806	0.29663	0	2.6988	0.00071319	0	1e-08	0.49295	0.062389	0.0022822	40.1498	0.00031382	1.91138	1.64363	0.293862
53	KNBTG	1	74	Old	M	60	Low	Unmet	WT	PR/BSY	With	With	With	20.1863	Long	0	High	0.30273	0.065938	0	0.05978	0.70934	0.0033114	0.598	0.78962	1.8846	1.134	73.9595	5.02e-05	1.40003	2.24394	0.168979	10869.3	64323.7	0.22027	0.045851	0	0.6003	0.26247	0.048513	1.5559	0.18054	2.6299	0.090962	40.6467	0.00030245	3.63541	0.864165	0.429005
54	KNBTG	1	66	Old	M	70	Low	Unmet	MUT	GTR/STR	With	With	With	16.3068	Short	0	High	0.4803	3e-08	4e-08	6e-08	0.094609	0.23991	0.61645	0.00095215	2.7108	0.71403	19.7813	0.00262399	1.61982	1.93947	0.406885	2903.4	7135.67	0.18112	1e-08	1e-08	1e-08	0.14986	0.25119	0.22051	0.46117	4.416	1.6723	20.7001	0.00228987	2.63066	1.19422	0.529665
55	KNBTG	1	83	Old	F	60	Low	Unmet	MUT	PR/BSY	Without	Without	Without	7.43014	Short	0	High	0.1427	0.0027191	0.010636	0.14238	0.025521	1.2833	3.0731	0.00018752	1.4055	0.026195	108.172	1.605e-05	1.69858	1.84954	0.151053	24291.5	160814	0.047382	0.0059856	0.044405	0.41058	0.040329	1.0118	1.444	0.023448	3.9829	0.037197	48.1241	0.00018224	4.17092	0.753213	0.420986
56	KNBTG	1	79	Old	F	70	Low	Met	WT	PR/BSY	Without	Without	Without	9.27123	Short	0	High	0.19271	0.19554	0	2.5258	0.2312	0	0	0.25458	0	0	46.892	0.00019698	2.27305	1.38211	0.297065	15051.3	50666.8	0.099655	0.085737	0	2.3485	0.53081	0	0.22903	0.56826	0.54406	0	64.6154	7.529e-05	3.0396	1.03355	0.291765
57	KNBTG	1	72	Old	M	50	Low	Unmet	MUT	NA	NA	NA	NA	10.2904	Short	0	High	0.31542	0.33079	1e-08	0.26781	1e-08	1e-08	1.5253	0.036391	2e-08	2.2978	33.8924	0.0005217	1.70737	1.84002	0.304006	6090.8	20035.2	0.37929	0.11664	0	0.85858	0.26516	0	1.2518	0.51605	0.011698	0.50087	44.0023	0.0002384	2.50329	1.25499	0.327014
58	KNBTG	1	64	Young	M	100	High	Unmet	MUT	NA	NA	NA	NA	15.6493	Short	0	High	0.13478	3.9e-07	5.9e-07	3.4609	9.8e-07	1.17e-06	1.37e-06	1.56e-06	1.76e-06	1.95e-06	8.80472	0.0297565	1.67395	1.87675	0.674469	1166.16	1729	0.1542	3e-08	5e-08	3.3832	8e-08	1e-07	1.1e-07	1.3e-07	1.4e-07	1.6e-07	14.809	0.00625384	2.26496	1.38704	0.591924
59	KNBTG	1	53	Young	F	70	Low	Met	MUT	GTR/STR	With	With	With	22.6521	Long	0	High	2e-08	3e-08	5e-08	6e-08	8e-08	0.019505	0.62141	1.3e-07	8.1718	1.6e-07	16.1924	0.00478401	2.02212	1.55361	0.524134	3403.99	6494.5	0.014423	0	0	0	0	0.19627	1.7576	0	6.316	0	46.2774	0.00020494	1.95303	1.60857	0.273369
60	KNBTG	1	59	Young	M	80	High	Met	MUT	NA	NA	NA	NA	20.4493	Long	0	High	0.21675	0.13032	0	2.7771	0	0	0.16118	0.0064042	0	0	58.8574	9.961e-05	1.43524	2.1889	0.196707	8641.42	43930.5	0.13565	0.06991	0	2.004	0.22149	0.0061343	1.6995	0.2132	0.030114	0.10284	102.206	1.902e-05	2.48469	1.26438	0.196347
61	KNBTG	1	61	Young	M	60	Low	Unmet	MUT	PR/BSY	With	With	With	16.2082	Short	0	High	0.14731	0	0	0.0013444	0.10574	0.52942	3.6287	1e-08	2.0213	1e-08	51.9862	0.00014457	1.44853	2.16882	0.213093	7569.98	35524.3	0.15403	0.0020028	0	0.23041	0.24981	0.43653	3.1645	0.10987	1.7689	0.022889	51.6726	0.00014721	2.7046	1.16157	0.311065
62	KNBTG	1	60	Young	M	70	Low	Met	MUT	GTR/STR	With	With	With	8.41644	Short	0	High	0.038578	0	1e-08	0.36849	1e-08	1e-08	6.0851	2e-08	2e-08	2e-08	35.5028	0.00045388	1.541	2.03867	0.278016	5354.54	19259.8	0.18625	0.014769	0	1.2624	0.0061325	0	3.4241	0	0.0033346	0	55.0638	0.00012166	2.347	1.33856	0.275001
63	KNBTG	1	66	Old	M	60	Low	Met	MUT	PR/BSY	Without	With	Without	14.4986	Short	0	High	0.55731	0.18252	5e-08	6e-08	0.22011	9e-08	0.71497	0.024731	0.069	1.9451	19.3209	0.0028161	1.62798	1.92975	0.413922	2848.13	6880.83	0.28918	0.081857	0	0.62454	0.28231	0	1.7493	0.43077	0.36855	1.126	67.7431	6.533e-05	1.97703	1.58904	0.219096
64	KNBTG	1	57	Young	M	80	High	Unmet	MUT	NA	NA	NA	NA	8.64658	Short	0	High	0.20832	0.0061312	0	0.85568	0.34189	1e-08	2.1449	0.0046714	1.7939	1e-08	42.3109	0.00026815	1.75351	1.7916	0.270408	8339.47	30840.3	0.13722	0.054136	0	1.1655	0.26589	0.013864	2.2909	0.36901	0.67088	0.40911	95.6811	2.319e-05	2.22944	1.40914	0.191411
65	KNBTG	1	68	Old	F	60	Low	Unmet	WT	GTR/STR	With	With	With	13.3479	Short	0	High	0.00068446	0	2.1024	0	1e-08	0.72094	0.01102	1e-08	1.5912	1e-08	45.1528	0.00022064	1.40805	2.23116	0.227985	6074.32	26643.5	0.0089908	3e-08	1.2141	6e-08	8e-08	2.2482	0.18526	1.3e-07	1.6651	0.0012665	9.9176	0.0208213	3.5526	0.884307	0.986347
66	KNBTG	1	69	Old	F	60	Low	Unmet	MUT	PR/BSY	With	With	With	16.4055	Long	0	High	0.25879	0	0.099112	0	0.14529	0.27499	0.51365	0.27066	3.8205	1.0156	63.9644	7.761e-05	1.59525	1.96934	0.199379	11549.9	57929.5	0.089499	0.025816	0.030396	0.19284	0.30773	0.34041	0.61823	0.37141	5.0623	0.23746	71.4951	5.558e-05	2.70164	1.16284	0.255833
67	KNBTG	1	83	Old	M	50	Low	Unmet	MUT	GTR/STR	Without	With	Without	12.3616	Short	0	High	0.0031223	1e-08	2e-08	0.02818	0.24578	4e-08	4e-08	0.2786	8.1527	6e-08	26.8125	0.0010537	1.47238	2.13369	0.320151	3522.09	11001.3	0.027968	0	0.00037402	0.19821	0.20047	0.014711	1.2943	0.14555	6.082	0.0093919	74.491	4.914e-05	2.17181	1.44653	0.218966
68	KNBTG	1	63	Young	F	100	High	Unmet	MUT	NA	NA	NA	NA	41.3589	Long	0	High	0.001047	1e-08	1e-08	3.7063	0.078524	3e-08	0.16582	3e-08	0.29682	4e-08	31.2322	0.00066669	1.40002	2.24397	0.283442	3862.98	13628.8	0.14202	0.10546	0	1.65	0.37533	0	1.0777	0.49281	0.84531	0.082021	110.616	1.501e-05	1.76749	1.77743	0.152641
69	KNBTG	1	84	Old	F	70	Low	Unmet	WT	NA	NA	NA	NA	8.44932	Short	0	High	0.53843	0.77976	6e-08	0.082166	0.055095	1.1e-07	0.018093	0.10121	1.7e-07	0.24895	16.8343	0.00425741	1.80269	1.74273	0.477949	2900.35	6068.33	0.67633	0.28236	1.2e-07	0.12454	0.17525	2.3e-07	0.58939	0.17231	3.5e-07	0.10574	8.60402	0.0318877	3.10372	1.0122	0.990499
70	KNBTG	1	68	Old	M	80	High	Unmet	MUT	NA	NA	NA	NA	19.0027	Long	0	High	0.052615	1e-08	1e-08	0.54257	2e-08	2e-08	5.6822	3e-08	3e-08	4e-08	29.6445	0.00077964	1.56491	2.00753	0.31266	4433.77	14180.8	0.13371	0.00030329	0	0.87552	0.0053076	0	4.5234	0	0	0	40.6926	0.00030143	2.59682	1.20978	0.35035
71	KNBTG	1	74	Old	F	80	High	Unmet	WT	NA	NA	NA	NA	12.789	Short	0	High	0.29743	0.020183	0	0.06228	0.002097	0	4.7275	1e-08	0.00070774	0.010485	50.7212	0.00015565	1.48629	2.11372	0.219631	7697.92	35049.3	0.10271	0.0049871	0	0.68579	0.058453	0.036578	4.4391	0.0040804	0.61956	0.020564	63.9542	7.765e-05	2.7472	1.14356	0.276286
72	KNBTG	1	46	Young	M	90	High	Unmet	WT	NA	NA	NA	NA	25.1507	Long	0	Low	0.0042505	0	0	0.82611	0.79727	0	0.0047272	0.43538	5.172	0	64.5156	7.564e-05	1.32294	2.37471	0.177284	8331.66	46996	0.17549	0.10065	0	0.48114	0.20517	0.023277	1.2578	0.34849	3.0801	0.4351	85.8279	3.212e-05	2.63048	1.1943	0.225626
73	KNBTG	1	76	Old	M	90	High	Unmet	WT	NA	NA	NA	NA	16.011	Short	0	High	1.33e-06	2.67e-06	3	5.33e-06	6.67e-06	8e-06	9.33e-06	1.067e-05	1.2e-05	1.333e-05	6.26038	0.0827802	1.23657	2.54057	0.690107	449.03	650.667	0.00067899	1e-08	2.998	2e-08	3e-08	3e-08	4e-08	5e-08	5e-08	6e-08	24.1583	0.00144056	1.77263	1.77228	0.380958
74	KNBTG	1	12	Young	M	90	High	Met	WT	NA	NA	NA	NA	15.0904	Short	0	High	0.32659	0.018162	0.20344	0	0.12475	0.31194	1.3478	0.14854	1.6156	1.2895	63.8949	7.786e-05	1.6253	1.93294	0.201755	11928.9	59125.3	0.21885	0.063856	0.15018	0.36691	0.045205	0.14002	2.6068	0.065062	0.45131	1.4437	63.0525	8.103e-05	2.69393	1.16617	0.275395
75	KNBTG	1	74	Old	F	90	High	Unmet	MUT	NA	NA	NA	NA	20.4493	Long	0	Low	0.0091185	0	0.0018237	1e-08	1e-08	3.9908	2.276	2e-08	2e-08	2e-08	36.087	0.00043219	1.59352	1.97148	0.280898	5799.94	20647.8	0.13944	0	0.00035573	0	0.00014822	2.7063	2.5225	0	0.36693	0.082311	60.7146	9.075e-05	2.51867	1.24732	0.270566
76	KNBTG	1	10	Young	M	90	High	Unmet	WT	NA	NA	NA	NA	16.5699	Long	0	High	0.32772	4e-08	0.16232	7e-08	9e-08	1.1e-07	0.11222	1.4e-07	1.6e-07	6.0214	18.2321	0.00335135	1.64565	1.90903	0.431366	2708.77	6279.5	0.3537	0.061332	0.12704	0	0.13333	0.046239	0.5514	0.19647	0.29879	4.0239	41.1825	0.0002908	1.95256	1.60896	0.293143
77	KNBTG	1	78	Old	M	80	High	Unmet	WT	NA	NA	NA	NA	7.00274	Short	0	Low	5.24e-06	1.047e-05	1.571e-05	2.095e-05	2.618e-05	3.142e-05	3.666e-05	4.189e-05	9	5.236e-05	4.19402	0.275319	1.21248	2.59105	0.867304	267.997	309	0.16326	0.0094038	0	0.11289	0.082004	0.083354	4.6285	0.031035	0.91955	0.062658	72.5891	5.31e-05	1.91831	1.63769	0.206431
78	KNBTG	1	69	Old	F	90	High	Met	WT	NA	NA	NA	NA	51.2877	Long	0	Low	0.17546	2e-08	3e-08	4e-08	5e-08	0.078424	5.6803	8e-08	9e-08	1e-07	25.9795	0.00115834	1.30289	2.41124	0.303188	2721.17	8975.17	0.20345	0.0098797	0	0	0	0.20962	5.2951	0	0.0020117	0	38.1878	0.00036472	2.49186	1.26074	0.355063
79	KNBTG	1	61	Young	M	80	High	Met	MUT	NA	NA	NA	NA	32.8438	Long	0	High	0.13669	0	0.0020357	0	0.0179	3.3143	1.2233	0.027142	1.1399	0.018485	53.1862	0.000135	1.52002	2.06681	0.216359	8484.93	39216.8	0.068771	0.0019308	0.077818	0.014597	0.10683	1.7682	1.7398	0.12042	2.7987	0.10053	85.2765	3.275e-05	2.68026	1.17212	0.229062
80	KNBTG	1	74	Old	M	90	High	Met	WT	NA	NA	NA	NA	18.8384	Long	0	Low	3e-08	0.091807	9e-08	3.8164	1.5e-07	1.8e-07	2.1e-07	2.4e-07	2.7e-07	3e-07	17.4556	0.00381874	1.41998	2.21242	0.405278	1971.47	4864.5	1e-07	2e-07	3e-07	3.9571	0.053578	6e-07	7e-07	7.9e-07	8.9e-07	9.9e-07	9.45096	0.0240603	1.9731	1.59221	0.713428
81	KNBTG	1	75	Old	M	80	High	Met	MUT	NA	NA	NA	NA	2.00548	Short	0	High	0.36765	0.16702	0	0.62781	0.00013358	0	1.4297	1e-08	1e-08	1.8762	40.5746	0.00030406	1.98524	1.58248	0.298731	9915.84	33193.2	0.11553	0.062918	0	0.44779	0	0.15384	4.0793	0	0	1.3267	44.0969	0.00023687	2.91633	1.07724	0.357934
82	KNBTG	1	75	Old	M	90	High	Unmet	WT	NA	NA	NA	NA	17.7205	Long	0	Low	0.14157	0.010221	0	0.49259	0.41575	0.024178	0.89974	0.32769	4.0033	0.28687	103.823	1.815e-05	1.43965	2.1822	0.140192	17170.1	122476	0.14552	0.072539	0.0028129	0.17495	0.088288	0.25481	2.4964	0.24515	2.6618	0.30386	65.6287	7.185e-05	3.5295	0.890094	0.316168
83	KNBTG	1	83	Old	F	90	High	Met	MUT	NA	NA	NA	NA	19.8575	Long	0	Low	0.27263	1e-08	1e-08	1e-08	1e-08	0.042336	5.0415	2e-08	0.00090079	3e-08	34.5244	0.00049357	1.5125	2.07708	0.279568	5006.88	17909.3	0.10407	0.015039	0.00062368	0.25882	0.068762	1.0525	3.1985	0.077007	1.3344	0.19507	116.369	1.289e-05	2.12023	1.48172	0.165148
84	KNBTG	1	26	Young	F	90	High	Unmet	WT	NA	NA	NA	NA	31.3315	Long	0	Low	0.29504	0.014054	1e-08	0.028499	1e-08	1e-08	1.3701	2e-08	2e-08	4.9507	36.7484	0.00040927	1.41341	2.22271	0.258561	4776.7	18474.2	0.31012	0.10016	0.093394	0.06083	0.0088909	0.044906	0.91608	0.0080682	0.094111	4.4186	33.3499	0.00054757	2.60068	1.20799	0.395131
85	KNBTG	1	66	Old	F	90	High	Unmet	WT	NA	NA	NA	NA	17.3918	Long	0	Low	0.017301	0	0	0.00061166	0.16711	0	0	0.18158	8.3378	0	61.0382	8.931e-05	1.32206	2.37629	0.183204	7786.35	42501	0.063944	0	0.003699	0.3055	0.4236	0	0.19661	0.59311	5.8034	0.26682	42.1121	0.00027196	3.08658	1.01782	0.380705
86	KNBTG	1	63	Young	M	80	High	Met	WT	NA	NA	NA	NA	73.6438	Long	1	Low	0.22547	0.023206	0	0.063669	0.047933	0.17069	4.3656	0.0080645	0.21838	0.6004	90.7181	2.72e-05	1.40698	2.23286	0.149935	14012.4	93456.5	0.09391	0.036753	0	0.93412	0.10663	0.48221	3.1916	0.071232	0.55045	0.26484	70.1164	5.892e-05	3.07015	1.02327	0.279479
87	KNBTG	1	50	Young	M	90	High	Unmet	WT	NA	NA	NA	NA	12	Short	0	High	0.12564	0	2.852e-05	0	0.0054656	2.9143	2.3822	0.0011407	0.40234	0.023859	93.0859	2.518e-05	1.42391	2.20631	0.148698	14767	99308.5	0.1129	0.022833	0.0034191	0.18099	0.11567	0.61654	3.3024	0.065448	1.7318	0.31021	63.8083	7.818e-05	3.2538	0.965516	0.306234
88	KNBTG	1	84	Old	M	40	Low	Met	WT	GTR/STR	Without	Without	Without	12.0986	Short	0	High	0	0	2.6684	0	0	0.31357	0	0	0.52437	0	66.9883	6.757e-05	1.32005	2.3799	0.173102	8682.08	50156	0.020783	0	2.7124	0	0	0.20118	0	0	0.3739	0	65.2808	7.301e-05	2.11954	1.4822	0.233571
89	KNBTG	1	62	Young	F	10	Low	Unmet	MUT	PR/BSY	Without	Without	Without	0.0657534	Short	0	High	0.1777	0.20403	0	0.60369	0.48626	0.014152	0.1887	0.66469	2.5498	0.76397	108.404	1.594e-05	1.54033	2.03956	0.142261	20423.1	143560	0.15782	0.040401	0	1.7348	0.12577	0.023034	0.93192	0.057768	1.6722	0.33134	64.804	7.463e-05	3.54086	0.887239	0.31919
90	KNBTG	1	61	Young	F	80	High	Unmet	MUT	GTR/STR	With	With	With	29.3918	Long	1	Low	0.14009	0	0	0.0031368	0	0.084128	5.9157	1e-08	1e-08	1e-08	46.8008	0.00019814	1.43008	2.19679	0.225222	6521.03	28953.8	0.13128	0.018634	0.0042976	0.67246	0.0029252	0.48231	4.1249	0	0.024752	0.16868	97.7617	2.174e-05	2.06695	1.51992	0.180569
91	KNBTG	1	73	Old	M	60	Low	Met	MUT	PR/BSY	Without	Without	Without	14.8274	Short	0	High	0.25718	0.32973	0	2.2115	0.018614	0	0	0.03337	0	0.17188	71.9888	5.444e-05	1.52998	2.05336	0.181133	12345.6	68157.7	0.14091	0.19116	0	2.6163	0.16831	0	0.0020765	0.35892	0	0.30607	98.155	2.148e-05	2.31839	1.35508	0.192979
92	KNBTG	1	80	Old	M	80	High	Unmet	MUT	NA	NA	NA	NA	7.52877	Short	0	Low	0.055658	0	0	3.7774	0	0	0	0	0	0	58.0295	0.00010394	1.64951	1.90456	0.21566	10913.9	50606.8	0.13189	0.071945	0	2.5828	0.10431	0	1.0582	0.083634	0.0021703	0.0372	118.977	1.206e-05	2.22446	1.4123	0.167727
93	KNBTG	1	52	Young	M	90	High	Met	MUT	NA	NA	NA	NA	14.2356	Short	0	Low	0.079879	0.0013543	0	0.71948	0.40604	0	1.5056	0.072831	3.8263	0.090287	48.582	0.00017713	1.63159	1.92548	0.238357	8646.35	36274.8	0.18515	0.013075	0	0.83131	0.44503	0.099215	1.2722	0.30279	2.3694	0.12082	78.8611	4.141e-05	2.17253	1.44605	0.211645
94	KNBTG	1	70	Old	M	90	High	Unmet	WT	GTR/STR	With	With	With	20.2192	Long	1	Low	0.06486	0	1e-08	3.7406	1e-08	1e-08	1e-08	1e-08	2e-08	2e-08	40.2844	0.00031068	1.37281	2.28845	0.240452	5060.84	21047.2	0.12354	0.0096995	0	3.4829	0	0	0.0062272	1e-08	1e-08	1e-08	33.4406	0.00054313	2.4392	1.28796	0.379603
95	KNBTG	1	75	Old	M	100	High	Unmet	WT	GTR/STR	Without	Without	Without	20.1534	Long	0	Low	6.5e-07	1.3e-06	1.95e-06	2.4935	3.25e-06	3.9e-06	2.6363	5.2e-06	5.85e-06	6.5e-06	6.85549	0.0630394	1.46493	2.14453	0.723457	679.326	939	7e-08	1.3e-07	2e-07	2.3566	3.3e-07	4e-07	2.8759	5.3e-07	6e-07	6.7e-07	10.0194	0.0201932	2.16044	1.45414	0.727389
96	KNBTG	1	79	Old	M	50	Low	Unmet	MUT	PR/BSY	Without	Without	Without	4.76712	Short	0	Low	0.17899	0.048985	0	0.38692	0.46501	0.029728	0.72364	0.56079	3.2345	0.68975	114.789	1.343e-05	1.37335	2.28754	0.128314	17792.9	138666	0.11023	0.081692	0.0044005	0.31128	0.028661	0.29039	2.3962	0.1036	2.8508	0.4349	59.5162	9.634e-05	3.62397	0.866892	0.340624
97	KNBTG	1	82	Old	F	60	Low	Met	MUT	GTR/STR	Without	Without	Without	4.20822	Short	0	High	0.15149	0.13705	1e-08	2.0246	1e-08	1e-08	1.8942	2e-08	2e-08	0.032298	36.1173	0.00043111	1.58062	1.98757	0.279391	5721.47	20478.3	0.2937	0.054276	0	0.91877	0.014692	0.00025429	3.0067	0	0	0.16953	50.827	0.00015468	2.41503	1.30085	0.293523
98	KNBTG	1	72	Old	M	70	Low	Met	MUT	PR/BSY	Without	With	Without	19.8247	Long	0	Low	0.1296	0.24858	2e-08	2e-08	0.0021247	3e-08	4e-08	1.2164	5e-08	5.9363	31.2097	0.00066813	1.3151	2.38885	0.273117	3448.55	12626.7	0.44432	0.30324	0	0.04943	0.37073	0	0.15037	0.70256	0.90267	1.0796	35.9707	0.0004364	2.55275	1.23067	0.373406
99	KNBTG	1	86	Old	M	70	Low	Met	WT	PR/BSY	Without	Without	Without	5.32603	Short	0	High	0.00012706	0	2.7738	1e-08	1e-08	0.28358	1e-08	1e-08	0.25195	2e-08	34.8483	0.00047994	1.70012	1.84786	0.298211	6249.47	20956.5	0.0014403	0	2.827	0	0	0.22079	0	0	0.17483	0	42.0683	0.00027281	2.58413	1.21573	0.342421
100	KNBTG	1	62	Young	M	80	High	Met	MUT	GTR/STR	With	With	With	11.1781	Short	0	High	0.12984	0.046001	0	0.18388	0.53396	0	0.30176	1.3935	3.8871	0.45193	57.4562	0.00010708	1.8372	1.70999	0.231439	13093.3	56573.2	0.15639	0.10021	1.832e-05	0.25045	0.20553	0.17316	0.65219	0.10515	4.5142	0.53035	68.884	6.214e-05	3.10119	1.01303	0.284179
101	KNBTG	1	77	Old	F	80	High	Met	MUT	GTR/STR	Without	Without	With	24.7562	Long	0	Low	1e-08	1e-08	2e-08	1.1945	4e-08	4e-08	4.9096	6e-08	7e-08	7e-08	26.7651	0.0010593	1.40649	2.23364	0.311807	3236.61	10380.2	0.17147	0.0072897	0	1.357	0.03263	0	3.3529	0	0.0010079	0	70.7145	5.744e-05	1.98877	1.57966	0.214285
102	KNBTG	1	50	Young	F	80	High	Met	WT	PR/BSY	With	With	With	25.6438	Long	1	High	0.28619	0.029026	0.00062089	0	0.00045273	1.0786	3.0518	0	0.066939	0.75839	63.7491	7.84e-05	1.89781	1.65538	0.221724	15724.8	70920.5	0.11926	0.012869	0	0.25825	0.071897	0.41074	4.5626	0.013979	0.55509	0.11695	58.8943	9.943e-05	2.79541	1.12384	0.293338
103	KNBTG	1	72	Old	M	60	Low	Met	MUT	PR/BSY	Without	Without	Without	10.2575	Short	0	Low	0.096857	0	0.0020987	0.034661	0.24233	0.15726	0.38026	0.2202	6.6123	0.025557	88.3139	2.949e-05	1.55628	2.01866	0.161875	16268.7	100501	0.11623	0.0089684	0.13024	0.16665	0.22505	0.80816	0.75951	0.39952	3.761	0.38172	39.3066	0.00033445	4.09735	0.766737	0.470293
104	KNBTG	1	66	Old	F	100	High	Unmet	MUT	GTR/STR	With	With	With	17.0301	Long	0	Low	7.67e-06	1.535e-05	2.302e-05	3.069e-05	3.837e-05	4.604e-05	5.371e-05	6.139e-05	9	7.673e-05	3.84504	0.357294	1.17437	2.67513	0.896373	227.977	254.333	0.00033567	0	0	0.48154	0.25984	1e-08	1e-08	0.012206	7.4321	1e-08	46.7758	0.00019846	1.4692	2.13831	0.228971
105	KNBTG	1	77	Old	M	80	High	Met	WT	GTR/STR	Without	Without	With	42.1808	Long	1	Low	0.06049	0	0	1e-08	0.28331	1e-08	1e-08	0.30886	7.5982	2e-08	41.3739	0.00028678	1.39954	2.24473	0.239387	5410.11	22599.8	0.099154	2.318e-05	0.030775	0.066698	0.072505	0.66287	1.6029	0.044372	4.6205	0.0099107	83.0901	3.541e-05	2.49183	1.26076	0.222704
106	KNBTG	1	81	Old	F	60	Low	Met	WT	NA	NA	NA	NA	4.2411	Short	0	Low	0.0059663	3e-08	5e-08	7e-08	8e-08	1e-07	6.9582	1.3e-07	1.5e-07	1.7e-07	22.2239	0.00185039	1.2957	2.42462	0.331861	2233.87	6731.33	0.15437	0	0	0.12378	0	0.21068	5.4135	0	0.055975	0	38.7598	0.00034881	2.47158	1.27109	0.350188
107	KNBTG	1	79	Old	F	90	High	Met	MUT	NA	NA	NA	NA	7.16712	Short	0	Low	0.40315	0.0022335	1e-08	1e-08	2e-08	2e-08	2.9334	2e-08	3e-08	1.7667	31.9055	0.00062536	1.54116	2.03846	0.296439	4711.15	15892.5	0.17244	0.0015412	0.00028307	0.0078002	0	0.24703	5.444	0	0.012314	0.044977	51.8457	0.00014574	2.1604	1.45417	0.271293
108	KNBTG	1	71	Old	M	70	Low	Unmet	MUT	PR/BSY	Without	NA	Without	6.54247	Short	0	High	0.21544	0.09102	0	0.42705	0.5997	0	1.6052	0.84636	1.2884	0.34084	75.5454	4.711e-05	1.50276	2.09055	0.174082	12665.2	72754.2	0.12408	0.043857	0	1.4147	0.16516	0	2.0011	0.10988	1.2698	0.2661	46.9248	0.00019657	3.54025	0.887392	0.387369
109	KNBTG	1	45	Young	F	100	High	Met	MUT	GTR/STR	Without	Without	With	56.2849	Long	0	High	0.13905	0.063675	0	2.6528	0.7446	1e-08	1e-08	0.12942	0.0074034	1e-08	49.2604	0.00016992	1.36817	2.29619	0.212682	6403.44	30108	0.10284	0.13352	0	3.0034	0.087816	0	0	0.40633	0.10088	0	76.3427	4.565e-05	2.24046	1.40221	0.21983
110	KNBTG	1	74	Old	F	70	Low	Met	MUT	PR/BSY	With	With	With	29.1616	Long	0	High	0.17442	0.0065039	0	0.16993	0.08109	0.13717	3.5844	0	2.0501	0.0091721	75.3393	4.75e-05	1.41415	2.22155	0.168124	11315.6	67305.2	0.14347	0.027822	0	0.49038	0.081779	0.091733	4.4546	0.0018368	0.35117	0.1275	42.2814	0.00026871	3.21483	0.977217	0.389181
111	KNBTG	1	65	Old	F	90	High	Unmet	WT	GTR/STR	With	With	With	62.5644	Long	1	Low	0.1233	0	0.035753	0.043736	0.3325	0.060432	0.16886	0.45992	5.7721	0.54321	100.485	2.002e-05	1.36747	2.29737	0.138623	15050.1	108568	0.1202	0.084034	0.016192	0.44068	0.16467	0.48678	2.198	0.21598	2.1374	0.29664	75.1388	4.788e-05	3.07432	1.02188	0.268334
112	KNBTG	1	67	Old	M	60	Low	Unmet	MUT	PR/BSY	With	With	With	4.33973	Short	0	High	0.1276	0.0087728	0	0.49949	0.68063	0.0037849	0.5797	0.42732	3.7891	0.49145	60.6106	9.122e-05	1.8372	1.70999	0.224135	13960.5	62286	0.15491	0.053275	0.00012881	0.12835	0.063782	0.086019	2.084	0.2785	3.2152	0.69462	88.2815	2.952e-05	2.90359	1.08197	0.235388
113	KNBTG	1	62	Young	M	100	High	Met	MUT	NA	NA	NA	NA	6.44384	Short	0	High	0.40394	0.062881	0.00044259	0.12609	0.062373	0.10878	2.3992	0.083142	0.61757	0.80585	54.4649	0.00012571	1.95296	1.60863	0.247909	13707.2	55291.5	0.1756	0.043699	0	0.47165	0.0062173	0.1337	3.1718	0.0028422	0.3622	1.6739	32.8512	0.0005729	3.32788	0.944023	0.462291
114	KNBTG	1	37	Young	M	100	High	Met	WT	PR/BSY	Without	With	Without	17.6219	Long	0	Low	0.023306	0	0	0	0	1.4662	5.1263	0	0	1e-08	56.0255	0.0001155	1.46173	2.14923	0.204849	8417.53	41091.3	0.19428	0.0074918	0	0.0071775	0.00091683	1.1572	4.1067	0	0.070845	0.12587	50.6685	0.00015614	2.57429	1.22037	0.30556
115	KNBTG	1	58	Young	F	80	High	Met	WT	NA	NA	NA	NA	65.2603	Long	1	Low	0.13846	0.0064389	0.0082738	0.044352	0.43389	0.044645	0.16855	0.81788	5.0056	0.67766	88.9248	2.888e-05	1.32501	2.37099	0.146374	12279.6	83892.2	0.17126	0.07168	0.082368	0.19953	0.11774	0.22147	0.99029	0.14061	3.879	0.65055	73.621	5.09e-05	3.07712	1.02095	0.271788
116	KNBTG	1	65	Old	F	90	High	Unmet	MUT	NA	NA	NA	NA	19.3644	Long	0	Low	6e-08	1.2e-07	1.8e-07	2.4e-07	3.1e-07	3.7e-07	4.3e-07	4.9e-07	9	6.1e-07	14.0241	0.00736385	1.44144	2.17948	0.466337	1557.56	3340	0.0055911	2e-08	2e-08	0.073586	0.042835	5e-08	6e-08	7e-08	8.707	8e-08	18.6937	0.00310916	2.15887	1.4552	0.500108
117	KNBTG	1	65	Old	F	50	Low	Unmet	MUT	NA	NA	NA	NA	4.50411	Short	0	High	0.45712	0.21024	2.7e-07	0.79452	4.4e-07	5.3e-07	1.6718	7.1e-07	8e-07	0.0029788	11.3126	0.0140295	1.65276	1.90081	0.575883	1539.62	2673.5	0.41893	0.04891	2.1e-07	0.12653	3.5e-07	4.2e-07	3.6619	5.7e-07	6.4e-07	0.018608	8.5792	0.0321653	2.53035	1.24157	0.877779
118	KNBTG	1	79	Old	F	50	Low	Met	MUT	NA	NA	NA	NA	3.35342	Short	0	Low	0.1587	0.0015096	0	0.0017253	0.0061703	0.23924	5.0721	0	0.65517	0.016294	83.7858	3.453e-05	1.37193	2.28991	0.154897	12172	78581.3	0.12965	0.010683	0	0.040702	0.079639	0.79978	3.49	0.19065	1.3733	0.30623	24.3766	0.0014022	4.16431	0.754409	0.63254
119	KNBTG	1	60	Young	M	70	Low	Unmet	MUT	NA	NA	NA	NA	21.2055	Long	1	High	0.18526	0.043843	0	2.7443	0.51333	1e-08	1e-08	0.032662	1e-08	1e-08	44.272	0.00023407	1.55131	2.02513	0.244505	7062.72	28885.8	0.15832	0.15627	0	2.352	0.14702	0	0.58512	0.44077	0.039038	0.031189	82.1106	3.669e-05	2.45215	1.28116	0.222144
120	KNBTG	1	65	Old	M	80	High	Unmet	MUT	NA	NA	NA	NA	30.4438	Long	0	Low	0.0068816	7e-08	1e-07	1.3e-07	1.6e-07	2e-07	2.3e-07	2.6e-07	8.9381	3.3e-07	16.9351	0.00418178	1.43652	2.18695	0.415584	1941.2	4671	0.1616	0	0.011588	0.089199	0.061259	0.075359	0.12475	0.45348	6.3223	0.10451	44.2225	0.00023485	1.94171	1.61795	0.279943
121	KNBTG	1	52	Young	F	80	High	Met	WT	NA	NA	NA	NA	17.6219	Long	1	High	0.21588	0.0057876	0	0	0.047227	1.9819	1.9208	0.083201	1.042	0.40881	57.7169	0.00010564	1.97053	1.59429	0.24072	14933.9	62038.3	0.080128	0.0088764	0.0056458	0.02091	0.11741	0.9987	2.3927	0.15193	3	0.24261	74.9574	4.823e-05	3.12461	1.00543	0.271353
122	KNBTG	1	64	Young	M	50	Low	Met	MUT	NA	NA	NA	NA	45.9616	Long	1	Low	0.10818	0	0	1.0328	0	0	4.4353	1e-08	1e-08	1e-08	55.0237	0.00012192	1.34849	2.32972	0.197298	7124.35	36109.5	0.14157	0.036289	0	1.0588	0.0067885	0.088851	3.4358	0.0024051	0	0.68273	58.4186	0.00010188	2.69702	1.16484	0.2885
123	KNBTG	1	41	Young	F	30	Low	Unmet	WT	NA	NA	NA	NA	5.95068	Short	0	High	0.037144	1e-08	2.8886	2e-08	3e-08	3e-08	4e-08	4e-08	5e-08	5e-08	29.8006	0.00076745	1.36007	2.30987	0.286515	3466.11	12097.5	0.058326	6e-08	2.825	1.3e-07	1.6e-07	1.9e-07	2.3e-07	2.6e-07	2.9e-07	3.2e-07	8.59186	0.0320233	3.33247	0.942722	1.03455
124	KNBTG	1	42	Young	M	90	High	Met	MUT	NA	NA	NA	NA	30.0493	Long	1	Low	0.056832	0	0	3.7727	1e-08	1e-08	1e-08	1e-08	1e-08	1e-08	43.8676	0.0002406	1.41965	2.21293	0.233114	5954.75	25544.3	0.20088	0.086271	0	3.0022	0.025367	0	0	0.0028056	0	1e-08	33.7611	0.00052781	2.82306	1.11283	0.412029
125	KNBTG	1	22	Young	F	90	High	Unmet	WT	PR/BSY	With	With	With	12.9205	Short	0	High	0.058992	0	0	1.3573	1.2221	1e-08	0.34108	0.3297	2.4059	1e-08	33.1841	0.00055583	2.00385	1.56778	0.338927	7921.97	23373.7	0.13464	0.035854	0	0.94146	0.22024	0	1.7069	0.53235	2.1381	0.20062	65.7214	7.155e-05	2.35391	1.33463	0.247739
126	KNBTG	1	70	Old	M	50	Low	Unmet	MUT	GTR/STR	Without	With	Without	5.45753	Short	0	Low	0.12158	0	0	0.061115	0.3081	0.04108	1.1277	0.17812	5.4387	0.07001	75.9979	4.627e-05	1.38244	2.2725	0.164988	10977	66532.5	0.12088	0.028881	0.0033718	0.25128	0.20854	0.56733	0.72282	0.35446	4.0726	0.64401	85.0735	3.299e-05	2.49869	1.25729	0.219936
127	KNBTG	1	67	Old	F	80	High	Unmet	MUT	GTR/STR	With	With	With	17.6877	Long	0	Low	0.12312	0	0	0.3114	1e-08	1e-08	5.5932	1e-08	1e-08	2e-08	44.4428	0.00023138	1.30098	2.4148	0.219496	5169.02	23549.5	0.092653	1e-08	1e-08	1.1402	1e-08	2e-08	4.3561	2e-08	3e-08	3e-08	17.5871	0.00373377	3.40645	0.922248	0.682042
128	KNBTG	1	73	Old	M	70	Low	Unmet	WT	NA	NA	NA	NA	18.2795	Long	1	High	0.43727	0.15026	5e-08	1.2302	8e-08	9e-08	1.2605	1.3e-07	1.4e-07	1.6e-07	17.2162	0.00398033	1.8819	1.66937	0.483885	3219.29	6653	0.41009	0.020988	1e-08	1.937	0.21243	2e-08	0.36872	2e-08	2e-08	3e-08	25.6912	0.00119777	2.2166	1.4173	0.419843
129	KNBTG	1	79	Old	F	80	High	Met	MUT	NA	NA	NA	NA	20.7781	Long	0	Low	0.059226	0	1e-08	1e-08	1e-08	0.072423	1e-08	2e-08	8.3583	2e-08	39.0317	0.00034157	1.38375	2.27034	0.246224	4942.74	20074.2	0.067642	0	0.00027704	1e-08	0.0094653	0.13907	0.00032322	2e-08	8.1643	2e-08	21.6951	0.00198904	2.96284	1.06033	0.553037
130	KNBTG	1	46	Young	F	50	Low	Met	MUT	NA	NA	NA	NA	28.9644	Long	1	Low	0.62391	2.1e-07	3.1e-07	4.2e-07	5.2e-07	6.3e-07	2.6281	8.4e-07	9.4e-07	0.0064798	10.2589	0.0188113	1.75336	1.79176	0.632712	1522.83	2406.83	0.2265	0.010368	0.16551	0.0039824	0.0033759	0.32635	3.5114	0.022887	0.51331	0.95554	54.2182	0.00012744	2.60757	1.2048	0.295665
131	KNBTG	1	61	Young	M	90	High	Unmet	MUT	NA	NA	NA	NA	1.28219	Short	0	Low	0.31915	0.92334	0	0.5034	1e-08	1e-08	0.00025988	0.13157	1e-08	0.76846	43.3429	0.00024945	1.40292	2.23932	0.233139	5745.44	24643.8	0.22608	0.087966	0	1.611	0.18808	0.053156	1.5137	0.2303	0.093273	0.25308	83.8174	3.449e-05	2.67747	1.17334	0.231302
132	KNBTG	1	75	Old	F	80	High	Unmet	MUT	NA	NA	NA	NA	20.9096	Long	0	Low	0.19725	0.0078623	0.0040346	0.012966	0.43088	1e-08	1e-08	1.885	3.6566	0.6614	43.6558	0.00024412	1.46902	2.13856	0.238637	6296	26383.2	0.10711	0.052532	0.0056495	0.08898	0.7053	0.0018832	0.0076896	0.80599	4.8766	0.57437	35.2238	0.00046475	3.06835	1.02387	0.422267
133	KNBTG	1	44	Young	F	100	High	Unmet	WT	NA	NA	NA	NA	16.8986	Long	0	Low	0.17729	0.025859	0	0.042627	0.089787	1.0381	3.3085	0.079543	0.48924	0.71203	109.44	1.55e-05	1.58361	1.98382	0.143823	21713.9	150976	0.10124	0.0091336	0	0.09856	0.073791	1.3019	3.8775	0.11621	0.47789	0.16255	18.0091	0.0034774	5.68661	0.552454	0.914456
134	KNBTG	1	70	Old	M	80	High	Unmet	MUT	NA	NA	NA	NA	5.91781	Short	0	High	0.31527	0.0026794	0.00066138	0.00047483	0	0.14601	4.2187	0	0.0088523	0.55064	57.1195	0.00010899	1.78375	1.76123	0.228179	12328.4	54029.3	0.13922	0.017175	0	0.010208	1e-08	0.038887	5.8187	1e-08	0.015676	0.10167	21.4797	0.00204947	3.31886	0.946589	0.595554
135	KNBTG	1	19	Young	M	100	High	Unmet	WT	NA	NA	NA	NA	17.8849	Long	1	High	0.10441	0.025098	0	0.19971	1.0492	0	0.43827	0.96788	3.8607	0.10699	44.1636	0.0002358	1.76909	1.77583	0.264945	8920.45	33669	0.12792	0.013761	0.0098245	0.43011	0.1512	0.15468	0.99865	0.23921	4.4047	0.36409	101.815	1.924e-05	2.25583	1.39265	0.185713
136	KNBTG	1	52	Young	M	100	High	Unmet	MUT	NA	NA	NA	NA	18.5425	Long	0	Low	0.36052	0	0	0	0.00043374	0.31108	3.1817	1e-08	1.1896	0.0083856	51.4725	0.00014894	1.34451	2.33661	0.204992	6541.31	31910	0.091989	0.011545	0	0.14456	0.078899	0.56027	3.9562	0.040598	1.5351	0.16125	84.5374	3.362e-05	2.14639	1.46366	0.201531
137	KNBTG	1	69	Old	M	90	High	Unmet	MUT	NA	NA	NA	NA	3.12329	Short	0	Low	0.035751	0	0	2.3745	1e-08	1e-08	2.5936	1e-08	0.0010357	1e-08	43.037	0.0002548	1.37252	2.28893	0.231074	5476.49	23700.2	0.17941	0.029627	0	0.98216	0.1981	0.02656	3.1949	0.079642	0.43245	0.017817	70.3037	5.845e-05	2.168	1.44908	0.226461
138	KNBTG	0	73	Old	M	50	Low	Met	WT	NA	NA	NA	NA	3.74795	NA	1	NA	0	0	2.5487	1e-08	1e-08	0.63255	0.31438	2e-08	0.00085367	2e-08	38.6597	0.00035152	1.35018	2.3268	0.24402	4674.94	19158	0.0027059	1e-08	1.5961	3e-08	3e-08	1.6704	1.2981	5e-08	0.012893	6e-08	11.8857	0.0120962	4.13678	0.75943	0.969454
139	KNBTG	0	65	Old	M	70	Low	Met	MUT	NA	NA	NA	NA	3.84658	NA	1	NA	0.36391	0.23604	0	1.897	0.17274	1e-08	1e-08	0.017093	1e-08	0.071341	41.0099	0.00029448	1.53282	2.04955	0.25416	6305.42	24808.8	0.081008	0.10679	0	3.1274	0.16154	0	0.05744	0.14758	0	0.24783	66.7981	6.815e-05	2.32959	1.34856	0.243812
140	KNBTG	0	57	Young	F	70	Low	Met	MUT	NA	NA	NA	NA	5.49041	NA	1	NA	0.3972	0.0037638	0	1e-08	0.013284	0.034096	3.8986	1e-08	0.29292	0.030996	41.7384	0.00027933	1.48201	2.11982	0.246453	6060.9	24592.5	0.095395	0.011536	0	0.17028	0.053183	0.37854	4.2886	0.035398	1.3277	0.17936	78.0809	4.267e-05	2.61867	1.19969	0.238159
141	KNBTG	0	67	Old	F	70	Low	Met	MUT	GTR/STR	With	With	With	9.07397	NA	1	NA	0.15608	0.11531	0	1.5616	1.0676	1e-08	1e-08	1.4588	1e-08	1e-08	49.173	0.00017082	1.33273	2.35726	0.209582	6094.93	29081.3	0.18861	0.10333	0	1.9244	0.40908	0	0.99277	0.24539	0.21824	0.0007873	44.4427	0.00023138	2.65387	1.18378	0.336661
142	KNBTG	0	67	Old	F	90	High	Unmet	WT	NA	NA	NA	NA	11.9671	NA	1	NA	0.086625	1.4e-07	2.1e-07	2.8e-07	3.5e-07	5.1501	0.27093	5.5e-07	0.14692	6.9e-07	9.98967	0.0203739	2.13198	1.47356	0.722911	2097.16	2901	0.12202	0	0	0	0	2.7189	2.9136	0	0.077514	0	54.3686	0.00012638	1.83619	1.71093	0.239159
143	KNBTG	0	66	Old	M	90	High	Met	WT	NA	NA	NA	NA	12.0658	NA	1	NA	0.0086259	0	0	0.51471	0.5639	0	0.001245	0.52929	6.1522	0	53.0457	0.00013607	1.59144	1.97405	0.222756	9186.84	41241.7	0.065005	0	0	0.32058	0.37824	0	0.61302	0.57491	5.5761	0.0019923	25.2105	0.0012676	3.54577	0.886011	0.562889
144	KNBTG	0	69	Old	F	80	High	Unmet	MUT	NA	NA	NA	NA	12.1973	NA	1	NA	0.047845	0	0	0.36743	0.44595	0.004414	0.37058	0.35238	6.0467	0.015265	93.6815	2.47e-05	1.43984	2.1819	0.149122	15181.5	101806	0.15141	0.065815	0.00017297	0.37906	0.13991	0.12222	1.7563	0.30071	3.0807	0.41714	104.214	1.795e-05	2.63593	1.19183	0.201071
145	KNBTG	0	57	Young	F	50	Low	Met	MUT	NA	NA	NA	NA	12.263	NA	1	NA	0.42637	0.010569	1e-08	2e-08	2e-08	3e-08	1.739	4e-08	4e-08	3.1991	25.1734	0.00127321	1.78812	1.75693	0.373609	4632.38	12399	0.31217	0.079604	0	0.65301	0.11763	0.062257	2.7376	0.032793	0.054626	0.49616	88.8371	2.897e-05	2.37597	1.32223	0.207919
146	KNBTG	0	78	Old	M	80	High	Unmet	WT	PR/BSY	With	With	With	12.5589	NA	1	NA	0.043317	9e-08	1.3e-07	1.9282	2.1e-07	2.6e-07	3.3224	3.4e-07	3.8e-07	4.3e-07	15.5119	0.0054417	1.46385	2.14612	0.443042	1807.39	4079.5	0.096016	1e-08	2e-08	2.3412	3e-08	4e-08	2.2308	5e-08	6e-08	7e-08	17.0095	0.00412719	2.63928	1.19032	0.597066
147	KNBTG	0	81	Old	F	70	Low	Met	MUT	GTR/STR	Without	Without	Without	13.4466	NA	1	NA	0.32055	0.43501	1e-08	1.8005	0.00040924	1e-08	0.026355	0.030447	2e-08	0.041742	43.9022	0.00024003	1.2717	2.47038	0.218115	4889.22	22415.8	0.14561	0.062921	0	2.6776	0.15543	0	0.68962	0.12644	0	0.081143	86.301	3.16e-05	2.07165	1.51647	0.194862
148	KNBTG	0	66	Old	F	60	Low	Unmet	MUT	NA	NA	NA	NA	13.5452	NA	1	NA	0.078179	0.019853	0	0.77138	0.59707	0.0074061	0.14332	0.72273	3.9876	0.44523	91.5418	2.648e-05	1.57083	1.99995	0.159313	17271.9	108414	0.21013	0.10698	0.064647	0.42847	0.021857	0.039265	0.6578	0.12665	3.7315	0.7239	64.2328	7.664e-05	3.26539	0.962088	0.30567
149	KNBTG	0	83	Old	F	70	Low	Met	MUT	NA	NA	NA	NA	14.4986	NA	1	NA	0.1765	0.038211	0	3.0728	0.1225	0	0	0.093474	1e-08	1e-08	54.5552	0.00012509	1.3364	2.3508	0.197245	6938.21	35175.7	0.13176	0.10661	0	2.5143	0.25906	0	0.52647	0.35578	0.060914	0.081089	105.794	1.715e-05	2.25332	1.39421	0.181369
150	KNBTG	0	56	Young	M	100	High	Met	MUT	GTR/STR	With	With	With	14.926	NA	1	NA	2.5e-07	4.9e-07	7.4e-07	9.8e-07	1.23e-06	1.47e-06	7	1.96e-06	2.21e-06	2.45e-06	10.0867	0.0197916	1.30582	2.40584	0.535582	877.909	1639.17	0.020993	0	0	0	1e-08	0.26916	6.539	1e-08	1e-08	1e-08	40.2432	0.00031164	1.71841	1.8282	0.2753
151	KNBTG	0	57	Young	M	80	High	Met	MUT	NA	NA	NA	NA	15.4521	NA	1	NA	0.10307	0.032845	0	0.5905	0.59658	0	0.48273	0.6768	3.777	0.40337	88.694	2.911e-05	1.56257	2.01053	0.16185	16472	101773	0.20086	0.099862	0	0.42784	0.08492	0.27205	1.7333	0.12486	2.4268	0.47054	58.8026	9.989e-05	3.50633	0.895977	0.336372
152	KNBTG	0	81	Old	F	90	High	Met	WT	NA	NA	NA	NA	16.3726	NA	1	NA	0.23585	0.24239	8.6195e-09	0.00064324	0.90989	1.7239e-08	0.067539	2.8469	0.05789	0.88872	34.8091	0.000481557	1.41444	2.22109	0.267226	4481.7	16771.2	0.12834	0.093888	3.3147e-10	1.3451	0.66569	6.6293e-10	0.21117	0.50438	2.3276	0.034688	71.6294	5.52653e-05	1.89901	1.65433	0.206827
153	KNBTG	0	34	Young	M	80	High	Unmet	WT	PR/BSY	With	With	With	16.3726	NA	1	NA	0.20229	0	0	0	0.00021436	1.4511	1.3342	0	3.271	0.017864	69.8905	5.949e-05	1.53787	2.04282	0.184947	12025.9	65023.7	0.10457	0.028304	0.00099095	0.059436	0.18018	1.2252	1.1918	0.27263	3.2328	0.62326	79.9855	3.969e-05	2.87864	1.09135	0.248457
[truncated: 457 more columns]

## Sheet: Table S2
Internal validaiton_ID	Cohort	Age	Age_category	Gender	KPS	KPS_category	MGMT	TERT promoter	EOR	Comcomitant Temozolomide_ With, Without	Irradiation of 50-65 Gy_ With, Without	TMZ chemoradiation_ With, Without	OS (months)	Dichotomous OS_ Long, Short	Censoring 1：Censored 0：Dead	Radiomic risk	core_MNI_loc0	core_MNI_loc1	core_MNI_loc2	core_MNI_loc3	core_MNI_loc4	core_MNI_loc5	core_MNI_loc6	core_MNI_loc7	core_MNI_loc8	core_MNI_loc9	core_on_MNI_Compactness01	core_on_MNI_Compactness02	core_on_MNI_Spherical_Disporoportion	core_on_MNI_Sphericity	core_on_MNI_Surface_to_Volume_ratio	core_on_MNI_Total_Surface_Area	core_on_MNI_Total_Volume	edema_MNI_loc0	edema_MNI_loc1	edema_MNI_loc2	edema_MNI_loc3	edema_MNI_loc4	edema_MNI_loc5	edema_MNI_loc6	edema_MNI_loc7	edema_MNI_loc8	edema_MNI_loc9	edema_on_MNI_Compactness01	edema_on_MNI_Compactness02	edema_on_MNI_Spherical_Disporoportion	edema_on_MNI_Sphericity	edema_on_MNI_Surface_to_Volume_ratio	edema_on_MNI_Total_Surface_Area
1	KNBTG	72	Elderly	Male	90	High	Unmet	WT	GTR/STR	With	With	With	30.7397	Long	0	Low	0.19433	0.10036	0	2.8059	0.21288	0	0.0052467	0.08541	0	0	67.1434	6.71e-05	1.33679	2.35009	0.174174	8905.99	51132.8	0.12396	0.068522	0	2.9036	0.24416	0	0.21255	0.29244	0	0.0011729	42.6847	0.00026116	3.27029	0.960646	0.390962	25878.7
2	KNBTG	50	Young	Female	60	Low	Met	MUT	GTR/STR	With	With	With	26.3671	Long	0	Low	0.11423	0	0.00017612	0.09886	0.38462	0.13514	0.40827	0.45446	5.5734	0.27151	90.0906	2.78e-05	1.45236	2.1631	0.153455	14713.2	95879.7	0.13812	0.064926	0.15008	0.31211	0.18356	0.1995	0.44297	0.34805	4.2825	0.48777	67.0292	6.74e-05	3.11018	1.0101	0.289373	40634.2
3	KNBTG	66	Elderly	Male	70	Low	Met	WT	PR/BSY	With	With	With	12.6247	Short	0	High	0.19818	0.31072	0	2.5711	1e-08	1e-08	1e-08	0.029537	1e-08	1e-08	39.0283	0.00034166	1.65054	1.90337	0.273712	6788.05	24800	0.13659	0.12104	0	2.6652	0.30647	0	0.055056	0.53944	0	0	65.4769	7.24e-05	2.34725	1.33841	0.247873	23805.4
4	KNBTG	48	Young	Male	90	High	Unmet	WT	PR/BSY	With	With	With	38.3342	Long	0	High	0.22713	0.1888	0	2.6265	0.057473	0	0.014319	0.021106	0	0.056718	69.977	5.93e-05	1.8108	1.73492	0.203843	16161.3	79283.2	0.17381	0.229	0	2.5163	0.18256	0	0.022138	0.24123	0	0.12793	41.7666	0.00027877	3.82546	0.821232	0.435169	33433.9
5	KNBTG	62	Young	Female	30	Low	Unmet	MUT	PR/BSY	With	With	With	26.7616	Long	0	High	0.12757	0.018272	0.013829	0.22222	0.41829	0.0094605	0.05112	0.69914	5.0811	0.58626	105.423	1.73e-05	1.43304	2.19225	0.138529	17344.1	125202	0.13532	0.084334	0.0057166	1.004	0.40081	0.074056	0.5675	0.15244	3.0788	0.34891	38.0545	0.00036856	3.48357	0.901832	0.435027	25263.5
6	KNBTG	52	Young	Female	90	High	Unmet	MUT	GTR/STR	With	With	With	9.89589	Short	0	Low	0.092543	0	0	0.0017067	0.039942	0.011663	0.082302	0	7.9681	1e-08	57.3414	0.00010773	1.35159	2.32436	0.19274	7517.03	39000.8	0.032315	0	1e-08	0.019217	0.24185	0.0076374	2.4316	0.0003285	5.0924	2e-08	20.5671	0.00233457	3.45611	0.908997	0.626316	11902.2
7	KNBTG	57	Young	Female	100	High	Unmet	WT	GTR/STR	With	With	With	16.1753	Short	0	Low	0.2232	0	0	0	0	0.33297	4.3676	1e-08	0.87622	1e-08	51.8515	0.0001457	1.32127	2.3777	0.201969	6395.31	31664.8	0.077508	0	0	0	0	2.2658	2.7439	0	1.3759	1e-08	32.5059	0.00059135	2.9819	1.05356	0.435576	15805.3
8	KNBTG	58	Young	Male	90	High	Unmet	MUT	GTR/STR	With	With	With	19.3315	Long	0	Low	0.077804	0	0	0	1e-08	0.42628	1e-08	1e-08	7.6603	1e-08	47.5748	0.00018862	1.30632	2.40492	0.211226	5650.69	26751.8	0.032994	1e-08	1e-08	1e-08	0.097178	0.70527	0.3723	3e-08	6.9916	3e-08	18.5067	0.00320436	3.04898	1.03038	0.618929	8368.23
9	KNBTG	43	Young	Male	90	High	Unmet	MUT	PR/BSY	With	With	With	14.4658	Short	0	Low	1e-08	3e-08	4e-08	6e-08	7e-08	8e-08	1.6427	1.1e-07	6.888	1.4e-07	21.6353	0.00200558	1.43725	2.18584	0.358894	2606.83	7263.5	0.21123	0.0062085	0	0.028564	0.055172	0.059242	3.3431	0.041373	2.114	0.39971	83.9098	3.44e-05	2.22771	1.41023	0.207001	29179.8
10	KNBTG	58	Young	Female	90	High	Unmet	WT	GTR/STR	With	With	With	16.0767	Short	0	Low	0.15704	0.0014745	3e-08	2.1631	4e-08	5e-08	2.1101	7e-08	8e-08	8e-08	25.105	0.00128365	1.44191	2.17878	0.328891	3134.44	9530.33	0.33039	0.081075	2e-08	1.8944	3e-08	3e-08	1.0883	4e-08	5e-08	6e-08	16.1996	0.00477762	3.018	1.04095	0.666307	7002.66
11	KNBTG	75	Elderly	Female	100	High	Met	MUT	GTR/STR	Without	Without	Without	10.8822	Short	0	Low	0.34834	6.118e-05	0.0041295	0	0.024624	0.41148	0.85498	0.013948	3.9235	0.16915	46.3128	0.00020447	1.48695	2.11278	0.232008	6907.73	29773.7	0.15606	0.0083997	0.040504	0	0.19827	0.51047	1.4048	0.26364	3.5878	0.69207	30.6901	0.00070264	2.96743	1.05869	0.449547	14623.2
12	KNBTG	70	Elderly	Female	30	Low	Met	WT	PR/BSY	Without	Without	Without	7.2	Short	0	High	0.25618	0.71808	0	0.53433	0	0	0.033051	0.30668	1e-08	2.0814	43.6501	0.00024422	1.72978	1.81618	0.263238	8447.44	32090.5	0.19137	0.6629	1e-08	1.0586	2e-08	2e-08	0.027916	0.40191	3e-08	1.583	17.7396	0.00363831	3.32642	0.944436	0.668908	9303.61
13	KNBTG	72	Elderly	Male	80	High	Met	MUT	GTR/STR	With	With	With	26.4986	Long	0	Low	0.12549	0	0	0.76526	0.72321	0	0.75013	0.31973	3.4772	0.05062	64.7007	7.5e-05	1.40544	2.2353	0.183522	9322.15	50795.8	0.012848	0	0	0.44876	0.28183	1e-08	0.72664	0.06852	6.3541	0.0021111	24.3332	0.00140972	3.53115	0.889681	0.573556	15137.3
14	KNBTG	71	Elderly	Male	80	High	Met	MUT	GTR/STR	With	With	With	24.8877	Long	0	Low	0.13547	1e-08	1e-08	3.4581	2e-08	2e-08	3e-08	3e-08	3e-08	4e-08	33.1827	0.00055589	1.34372	2.33798	0.266676	3858.44	14468.7	0.29181	0.02364	3e-08	1.6659	4e-08	5e-08	1.9573	7e-08	0.0024934	9e-08	14.0348	0.00734695	3.01039	1.04358	0.725096	5868.56
15	KNBTG	68	Elderly	Female	90	High	Unmet	MUT	GTR/STR	With	With	With	6.24658	Short	0	Low	0.10678	0	0	1.2138	0.046262	0	3.9066	0	0.20177	1e-08	57.3503	0.00010768	1.35504	2.31845	0.193017	7552.98	39131.2	0.18255	0.060801	0	1.1984	0.33809	0.0041105	1.9199	0.29623	0.90497	0.072961	70.1803	5.88e-05	2.30779	1.3613	0.235361	25094.1
16	KNBTG	69	Elderly	Male	40	Low	Unmet	MUT	PR/BSY	With	With	With	8.35068	Short	0	High	0.39544	0.060384	0	0.036163	0.020617	0.009896	3.1622	0	0.029688	1.045	61.676	8.66e-05	1.73571	1.80997	0.214369	12869.5	60034.3	0.14088	0.018526	0	0.060335	0.069137	0.30654	4.962	0.038587	0.15042	0.39459	55.3048	0.00012007	2.91838	1.07649	0.312588	28769.4
17	KNBTG	67	Elderly	Male	90	High	Unmet	MUT	GTR/STR	With	With	With	13.3479	Short	0	Low	0.0022945	1e-08	1e-08	0.52009	1.9893	3e-08	3e-08	2.2639	1.6815	5e-08	29.6434	0.00077973	1.43453	2.18998	0.296766	3790.99	12774.3	0.10921	0.030179	0	0.57583	0.59674	0	0.29244	0.89423	3.7183	0.45699	53.2587	0.00013445	2.12275	1.47996	0.26415	15504.2
18	KNBTG	66	Elderly	Female	60	Low	Met	WT	GTR/STR	With	With	With	34.5205	Long	0	Low	0.18751	0.043345	0	1.621	0.15039	0	2.4675	0.022599	0.0014587	1e-08	54.1176	0.00012815	1.49492	2.10151	0.211989	8407.77	39661.3	0.16345	0.11709	0	1.4637	0.16839	0.064097	1.6954	0.25397	0.27171	0.63579	126.991	9.92e-06	2.15984	1.45455	0.158465	45378.5
19	KNBTG	78	Elderly	Male	70	Low	Met	MUT	PR/BSY	NA	NA	NA	10.6849	Short	0	High	0.34872	0.1328	0	0.46969	0.00029919	0	2.9349	0	0	0.4813	54.4551	0.00012578	1.67004	1.88115	0.225714	10339.9	45809.7	0.098179	0.013229	0	1.076	0	0.0031787	4.3385	0	0.0036844	0.054745	66.9444	6.77e-05	2.58471	1.21545	0.259157	29077.6
20	KNBTG	63	Young	Female	80	High	Met	MUT	GTR/STR	With	With	With	43.3315	Long	0	Low	0.20271	0.0028764	0	0.028895	0.02555	0.59188	4.1594	0.011593	0.50608	0.32991	77.5675	4.35e-05	1.64861	1.90561	0.181137	15445	85266.7	0.079153	0.017744	0	0.58399	0.10946	1.3713	2.3871	0.073959	1.2546	0.25881	77.9654	4.29e-05	3.13354	1.00257	0.265476	49374.9
21	KNBTG	71	Elderly	Female	90	High	Met	MUT	PR/BSY	With	With	With	18.674	Long	0	Low	1.2e-07	2.4e-07	3.6e-07	4.8e-07	6e-07	3.3593	3.0808	9.5e-07	1.07e-06	1.19e-06	11.3809	0.0137783	1.46542	2.14381	0.533847	1248.85	2339.33	0.36203	0.01848	0	0.0011478	0	0.63068	3.0012	1e-08	0.0036157	0.9418	35.7213	0.0004456	2.23159	1.40778	0.345906	10504.6
22	KNBTG	68	Elderly	Male	70	Low	Unmet	MUT	PR/BSY	With	With	With	4.66849	Short	0	High	0.26494	0.061628	1e-08	2.5854	1e-08	2e-08	0.40532	2e-08	2e-08	3e-08	32.6106	0.00058567	1.62031	1.93888	0.301501	5292.6	17554.2	0.18731	0.056488	0	2.1013	0.15239	0	1.1273	0.10208	0	0.54846	63.2065	8.04e-05	2.30869	1.36077	0.250673	22147.9
23	KNBTG	75	Elderly	Female	60	Low	Met	WT	PR/BSY	With	With	With	15.9123	Short	0	High	0.14037	0.24838	0	1.9808	0.22949	0	0	0.50708	0.78887	0.43308	111.136	1.48e-05	1.60896	1.95257	0.143867	22759.6	158200	0.17323	0.044127	0	2.5147	0.26732	0	0.083159	0.2357	0.62513	0.11755	53.2203	0.00013474	3.60712	0.870942	0.363242	40229.4
24	KNBTG	63	Young	Female	100	High	Unmet	WT	PR/BSY	With	With	With	15.2877	Short	0	Low	0.023683	0.00017942	0	0.31263	0.58187	0	0	0.90444	6.0135	0.0047097	60.5129	9.17e-05	1.31029	2.39763	0.183171	7582.98	41398.3	0.21135	0.052288	0.0030972	0.24406	0.1954	0.1772	1.0146	0.24365	3.4579	0.72225	90.8711	2.71e-05	2.10865	1.48986	0.190938	29085.8
25	KNBTG	37	Young	Female	70	Low	Unmet	MUT	PR/BSY	With	With	With	15.0247	Short	0	Low	0.0127	1e-08	1e-08	0.20752	1e-08	2e-08	6.5479	2e-08	3e-08	3e-08	34.9946	0.00047394	1.39468	2.25255	0.264137	4397.62	16649	0.16489	0.0013402	0	1.1977	0	0	3.7451	0	0	0	48.3852	0.0001793	2.35298	1.33515	0.297639	16631.5
26	KNBTG	50	Young	Female	80	High	Unmet	MUT	PR/BSY	With	With	With	21.0082	Long	0	Low	5.48e-06	1.097e-05	1.645e-05	2.194e-05	2.742e-05	3.291e-05	6.3115	4.388e-05	0.88529	5.485e-05	3.78414	0.374823	1.32833	2.36507	0.974427	279.173	286.5	0.079471	0	0	0.0039374	0.01564	0.23507	2.5939	0	4.5601	0	58.0343	0.00010391	1.41647	2.2179	0.196816	8297.71
27	KNBTG	64	Young	Male	90	High	Met	MUT	PR/BSY	With	With	With	32.7123	Long	0	Low	0.17784	0.015993	0.00024122	0.050962	0.26578	0.1699	1.0543	0.3563	4.1088	0.68184	107.594	1.63e-05	1.42756	2.20067	0.13653	17651.4	129285	0.16061	0.10107	0	0.19513	0.17178	0.063889	2.0778	0.10302	3.2065	0.29078	23.1396	0.00163931	4.62001	0.679997	0.694573	23117.7
28	KNBTG	58	Young	Male	70	Low	Unmet	WT	PR/BSY	With	With	With	11.0137	Short	0	Low	0.16482	0.0087164	0	0.084719	0.036384	0.085902	5.1951	0	0.413	0	62.3626	8.37e-05	1.39015	2.25989	0.186392	8745.47	46919.7	0.23628	0.046054	0	0.39541	0.12175	0.18746	3.3334	0.007556	0.72747	0.28278	32.0928	0.00061447	3.54973	0.885024	0.487324	21301.1
29	KNBTG	43	Young	Female	90	High	Met	WT	PR/BSY	With	With	With	55.463	Long	0	Low	0.0021877	0	0	0	1e-08	4.7107	1.4889	1e-08	1e-08	1e-08	49.6425	0.00016602	1.27925	2.4558	0.203333	5726.73	28164.3	0.20898	0	0	0	0.0049231	2.2381	2.0631	0	1.0243	0.084881	41.5564	0.00028302	2.7428	1.14539	0.357503	18259
30	KNBTG	83	Elderly	Female	50	Low	Unmet	WT	GTR/STR	Without	Without	Without	6.93699	Short	0	Low	0.13523	0.11445	0	3.0676	0.16818	0	0	0.056154	0	0	84.8631	3.32e-05	1.32713	2.36721	0.150682	11643	77268.8	0.12169	0.084978	0	2.5224	0.24833	0	0.63973	0.4887	0.020991	0.0075937	73.7577	5.06e-05	2.8401	1.10616	0.258739	38701.7
31	KNBTG	42	Young	Male	90	High	Met	WT	PR/BSY	With	With	With	4.86575	Short	0	High	0.15714	0.13226	0	2.978	0.16116	1e-08	1e-08	1e-08	1e-08	1e-08	29.3129	0.0008064	2.61938	1.19936	0.428775	11055.8	25784.7	0.14083	0.15605	0	2.1207	0.31194	0	0.155	0.47831	0.52744	0.48035	108.265	1.6e-05	2.42431	1.29587	0.186898	46132.5
32	KNBTG	59	Young	Female	80	High	Unmet	WT	PR/BSY	With	With	With	44.0877	Long	0	Low	0.31461	0.083459	0	0.17665	0.022855	0	3.0162	0.0058397	0.0045362	1.628	66.8676	6.79e-05	1.39557	2.25112	0.17917	9575.7	53444.7	0.11996	0.021989	0	0.97998	0.021639	0.027934	4.0883	0.010317	0.012787	0.28317	52.5099	0.00014028	2.8191	1.1144	0.31584	25400.9
33	KNBTG	56	Young	Female	100	High	Met	MUT	PR/BSY	With	With	With	29.8521	Long	0	Low	0.095493	0	0	0.010239	0.19936	0.037227	0.31912	0.14813	7.1259	0	82.2572	3.65e-05	1.38506	2.2682	0.157515	12112	76894	0.15254	0.048931	0.033083	0.28856	0.24159	0.61343	0.88977	0.36902	3.3061	0.48686	73.2385	5.17e-05	2.72246	1.15396	0.253325	35561.3
34	KNBTG	65	Elderly	Female	40	Low	Met	WT	PR/BSY	Without	With	Without	53.0301	Long	0	Low	0.33039	0.11394	0	0.48842	0.21455	0	1.9448	0.18923	0.090309	1.3611	80.6769	3.87e-05	1.3269	2.36761	0.15531	10954	70529.7	0.10133	0.052265	0	1.4815	0.15234	0.00056688	2.3403	0.23129	0.67081	0.33845	116.272	1.29e-05	2.32249	1.35268	0.174515	46521
35	KNBTG	60	Young	Female	90	High	Unmet	MUT	NA	NA	Without	Without	29.063	Long	0	Low	0.17851	0.1868	0	2.767	0.064925	0	0	0.10636	0	0.10046	95.9663	2.3e-05	1.44129	2.1797	0.147071	15655.2	106447	0.12025	0.079898	0	2.6241	0.19626	0	0.59444	0.37897	0.05232	0.064214	77.3447	4.39e-05	2.97592	1.05567	0.258619	44565.4
36	KNBTG	53	Young	Male	50	Low	Unmet	MUT	PR/BSY	Without	With	Without	8.87671	Short	0	Low	0.08955	0	0	1.5602	0.088301	0.080271	3.3434	0	0.10556	0	62.8592	8.18e-05	1.57876	1.98991	0.200223	11101.2	55444.5	0.24663	0.05186	0	0.81275	0.13216	0	3.0002	0.016872	0.60396	0	37.6695	0.00037998	3.08831	1.01725	0.407178	20093.1
37	KNBTG	59	Young	Female	90	High	Unmet	WT	GTR/STR	With	With	With	31.1014	Long	0	High	0.24043	0	0.12695	0	0	1.5992	1.2784	1e-08	2.2225	0.21145	53.1604	0.0001352	1.33949	2.34537	0.200612	6753.96	33666.8	0.2073	0	0.32699	1e-08	0.084282	0.27298	1.9962	0.083934	1.9516	1.0885	18.5918	0.00316058	3.42129	0.918247	0.661405	10353.5
38	KNBTG	44	Young	Female	100	High	Unmet	MUT	PR/BSY	With	With	With	9.23836	Short	0	Low	0.29362	0.59406	0	0.95904	0.022564	0	0.011213	0.276	0	1.2897	67.3369	6.65e-05	1.392	2.2569	0.178146	9611.99	53955.7	0.11485	0.056281	0	2.8541	0.24064	0	0.29795	0.26936	0.066138	0.11778	107.563	1.63e-05	2.14744	1.46294	0.174462	36797.5
39	KNBTG	34	Young	Male	60	Low	Met	WT	GTR/STR	Without	Without	Without	0.361644	Short	0	High	0.25257	0.23192	0	2.417	0.11082	0	0	0.0405	0	0	59.5767	9.61e-05	1.56698	2.00487	0.205844	10270	49892	0.098588	0.10679	0	3.1465	0.08814	1e-08	1e-08	0.35011	1e-08	1e-08	22.2994	0.00183169	3.59144	0.874744	0.610564	14053.9
40	KNBTG	59	Young	Male	50	Low	Unmet	MUT	GTR/STR	With	With	With	37.0521	Long	0	High	0.031634	0	0	0.32342	0.56774	0	0.027023	0.68401	6.0705	0.10104	79.6124	4.03e-05	1.4802	2.12242	0.167166	13125.4	78517.2	0.069562	5.082e-05	0	0.42344	0.19706	0.37072	1.1109	0.20522	4.851	0	45.9726	0.00020904	2.99963	1.04733	0.355048	24214.9
41	KNBTG	71	Elderly	Female	90	High	Unmet	WT	GTR/STR	With	With	With	19.5616	Long	0	High	0.1364	0.003001	0	0.7161	0	0	4.7815	0	0	1e-08	54.7108	0.00012403	1.45654	2.15689	0.207346	8128.86	39204.3	0.18557	1e-08	2e-08	1.1535	3e-08	3e-08	3.6824	5e-08	5e-08	6e-08	12.6894	0.00994046	3.91826	0.801783	0.902271	8357.14
42	KNBTG	59	Young	Male	70	Low	Unmet	MUT	PR/BSY	With	With	With	21.7973	Long	0	High	0.25257	0.32814	0	1.8838	0.19286	0	0.080379	0.28013	0	0.27351	100.761	1.99e-05	1.71938	1.82716	0.158779	22802.5	143611	0.047946	0.027296	0	3.3484	0.11269	0	0	0.40175	0.00012782	0.28532	32.0098	0.00061927	4.45027	0.705933	0.558994	31900.5
43	KNBTG	55	Young	Male	70	Low	Met	MUT	GTR/STR	With	With	With	23.9014	Long	0	Low	0.099029	0.15685	0	0.36893	0.84043	0	0.30033	1.0881	2.3729	1.1966	80.2032	3.94e-05	1.45661	2.15679	0.16483	12864.9	78049.7	0.22333	0.093219	0	0.62749	0.064377	0.048482	1.3884	0.053096	2.9634	0.17984	73.4668	5.12e-05	2.85661	1.09976	0.260256	38922.7
44	KNBTG	41	Young	Male	100	High	Unmet	MUT	GTR/STR	With	With	With	80.5808	Long	0	Low	0.36964	0.049974	1e-08	0.0094521	1e-08	1e-08	4.1304	2e-08	2e-08	0.12953	38.08	0.00036782	1.46574	2.14334	0.25868	5322.33	20575	0.10329	0.0095307	0	0.15868	0	0.1293	5.808	1e-08	1e-08	0.010016	32.9837	0.00056602	2.37305	1.32387	0.376487	10662.8
45	KNBTG	82	Elderly	Male	90	High	Met	WT	GTR/STR	Without	With	Without	22.9808	Long	0	Low	0.025606	1e-08	1e-08	1.9486	2e-08	2e-08	3.4108	3e-08	3e-08	3e-08	32.3243	0.00060137	1.47753	2.12625	0.28678	4435.68	15467.2	0.14656	0.00054041	0	0.58656	0.05349	0.032484	4.7646	0	0.087636	0.00020015	66.9121	6.78e-05	2.17434	1.44485	0.23369	21289.1
46	KNBTG	79	Elderly	Female	90	High	Unmet	MUT	GTR/STR	Without	With	Without	7.95616	Short	0	Low	0.082251	0	0	0.76586	0.012589	0	4.9893	0	0.099142	0	64.4123	7.6e-05	1.26464	2.48419	0.17272	7667.64	44393.3	0.18369	0.047545	0	1.0243	0.24896	4.049e-05	2.7816	0.13458	0.55112	0.11221	78.8452	4.14e-05	2.36648	1.32754	0.222814	30190.9
47	KNBTG	62	Young	Female	90	High	Unmet	MUT	GTR/STR	With	With	With	15.2548	Short	0	Low	0.030653	0	0	0	0.0037611	1e-08	0.0002194	1e-08	8.7171	1e-08	48.4858	0.00017819	1.36993	2.29324	0.21488	6297.36	29306.3	0.14288	0.058176	0	0.2749	0.19763	0.39848	2.3892	0.27473	2.1606	0.37651	128.136	9.65e-06	2.02819	1.54896	0.151778	40960.3
48	KNBTG	78	Elderly	Male	40	Low	Met	MUT	GTR/STR	Without	With	Without	67.3315	Long	0	Low	0.1802	0.10938	0	3.0218	0	0	0.067694	1e-08	1e-08	1e-08	56.5805	0.00011213	1.2838	2.4471	0.188384	6743.09	35794.3	0.20078	0.12876	0	2.6483	0.046567	0	0.3866	0.065377	0	0.00061139	37.2406	0.00039326	2.75374	1.14085	0.382727	16122.9
49	KNBTG	32	Young	Female	50	Low	Met	WT	GTR/STR	Without	Without	Without	24.1315	Long	0	Low	0.23721	0.01681	0	0	0.12299	1.1014	2.069	0.10581	1.489	0.71985	94.1073	2.44e-05	1.38009	2.27637	0.144983	14143	97549.7	0.055962	0.014782	0	0.21841	0.087018	1.6041	2.6392	0.078368	1.84	0.060193	95.0452	2.37e-05	2.67776	1.17322	0.214512	47191.9
50	KNBTG	75	Elderly	Male	70	Low	Unmet	WT	GTR/STR	With	With	With	25.1836	Long	0	High	0.15499	0.0031374	0	0.0026094	0.018561	1.2221	3.8015	0.0054672	0.70362	0.13451	95.3911	2.34e-05	1.6153	1.94489	0.158049	19082.2	120736	0.035486	0.0047977	0	0.046286	0.050672	0.99058	4.7249	0.0432	0.76515	0.099124	46.1824	0.0002062	3.44742	0.911287	0.384907	31276.9
51	KNBTG	52	Young	Male	70	Low	Unmet	MUT	GTR/STR	NA	With	NA	11.0466	Short	0	Low	0.2014	0.017417	1e-08	3.152	1e-08	1e-08	0.013208	2e-08	2e-08	2e-08	38.6697	0.00035125	1.32366	2.37342	0.241095	4512.33	18716	0.1568	0.074094	0	1.739	0.070105	0	2.3552	0.054992	0.00016027	0.14021	102.321	1.9e-05	1.81546	1.73047	0.162539	25614.9
52	KNBTG	34	Young	Female	100	High	Unmet	WT	PR/BSY	With	With	With	12.8219	Short	0	Low	0.39324	0.38287	0	1.324	0.10594	1e-08	1e-08	0.49641	1e-08	0.010948	46.3786	0.0002036	1.42596	2.20314	0.226058	6417.07	28386.8	0.26396	0.33247	0	1.2639	0.18081	0	0.1164	0.91374	1e-08	0.86822	30.0251	0.00075037	2.97873	1.05468	0.456534	14341.6
53	KNBTG	73	Elderly	Female	70	Low	Met	MUT	PR/BSY	Without	With	Without	25.1507	Long	0	Low	0.52964	0.24862	2e-08	0.32938	0.01006	3e-08	1.44	4e-08	5e-08	0.55975	29.2935	0.00080801	1.42198	2.20931	0.297316	3678.69	12373	0.16367	0.031383	0	1.2321	0.17582	0.00013373	3.1535	0.11578	0.09455	0.01954	83.0935	3.54e-05	2.03606	1.54298	0.197278	24528.1
54	KNBTG	78	Elderly	Male	65	Low	Met	MUT	GTR/STR	Without	With	Without	12.5918	Short	0	Low	0.097604	0	0	0	0	1.3462	4.6858	0	0.077574	0	77.8668	4.3e-05	1.37541	2.28412	0.162104	11198.5	69082.5	0.013665	0	0	1e-08	1e-08	3.1281	3.1734	1e-08	0.1048	1e-08	19.6742	0.00266709	3.96359	0.792613	0.69833	14441
55	KNBTG	69	Elderly	Female	90	High	Unmet	MUT	GTR/STR	With	With	With	21.9288	Long	0	Low	0.088987	1e-08	1e-08	3.2657	2e-08	3e-08	0.66205	4e-08	4e-08	5e-08	31.1863	0.00066963	1.35509	2.31836	0.278195	3636.33	13071.2	0.21226	0.051247	1e-08	2.7319	1e-08	1e-08	0.554	2e-08	2e-08	2e-08	24.2805	0.00141891	2.60532	1.20584	0.478528	8734.18
56	KNBTG	72	Elderly	Female	80	High	Met	MUT	PR/BSY	Without	Without	Without	24.5918	Long	0	Low	0.1822	0.44217	0	1e-08	0.43704	1e-08	0.007912	1.4832	1e-08	3.2277	40.9136	0.00029657	1.49468	2.10184	0.2507	6008.86	23968.3	0.2684	0.082834	0.019502	0.11846	0.29852	0.12024	1.2255	0.36201	2.0676	1.2427	77.8604	4.3e-05	2.17099	1.44708	0.213182	25464
57	KNBTG	79	Elderly	Male	50	Low	Met	WT	PR/BSY	Without	Without	Without	4.93151	Short	0	High	0.15642	0.23691	0	1.1567	0.58064	0	0.00022617	0.81504	1.0566	1.0051	84.6229	3.35e-05	1.85249	1.69588	0.184377	21149.9	114710	0.10484	0.054366	0	3.1904	0.020632	0	0.16593	0.02766	0.35162	0.00012542	95.5311	2.33e-05	2.65169	1.18475	0.212605	46652.6
58	KNBTG	59	Young	Male	90	High	NA	NA	GTR/STR	NA	NA	NA	11.0795	Short	0	High	0.47868	0.0022526	0.0014481	1.15e-08	1.44e-08	1.73e-08	2.7711	2.3e-08	2.59e-08	1.2384	32.9524	0.00056763	1.52176	2.06444	0.28855	4786.85	16589.3	0.13665	0.00033117	0.00099351	6.85e-09	8.57e-09	0.16865	5.7557	1.37e-08	1.54e-08	0.12502	25.9562	0.00116146	2.55948	1.22743	0.454875	9164.82
59	KNBTG	38	Young	Female	100	High	NA	NA	PR/BSY	NA	With	NA	12.1973	Short	0	Low	0.10907	7.43e-09	0.015904	1.49e-08	1.86e-08	0.55828	2.6e-08	2.97e-08	7.1332	3.71e-08	33.2738	0.000551341	1.35831	2.31287	0.267968	3947.12	14729.8	0.075818	9.01e-10	1.35e-09	0.0017829	0.078853	0.16352	0.080976	0.028697	7.79	4.51e-09	42.3086	0.000268189	2.25095	1.39568	0.314128	13071.7
60	KNBTG	66	Elderly	Female	90	High	NA	NA	PR/BSY	NA	NA	NA	24.5589	Long	0	Low	0.13722	5.82e-10	8.73e-10	1.16e-09	1.45e-09	1.6605	3.3167	2.33e-09	1.01	2.91e-09	68.3318	6.37e-05	1.37776	2.28021	0.1755	9603.35	54720	0.16465	0.02673	1.27e-10	0.15188	0.096208	0.90468	3.1845	0.088304	1.1626	0.18845	69.4113	6.07e-05	2.91422	1.07802	0.272521	37689.1
61	KNBTG	48	Young	Male	80	High	NA	NA	GTR/STR	With	With	With	41.0301	Long	0	High	1.87e-07	3.74e-07	3	7.49e-07	9.36e-07	1.12e-06	1.31e-06	1.5e-06	1.69e-06	1.87e-06	9.09105	0.0270324	1.62632	1.93172	0.650281	1150.46	1769.17	2.57e-09	5.14e-09	2.9897	1.03e-08	1.28e-08	0.02068	1.8e-08	2.06e-08	2.31e-08	2.57e-08	29.3117	0.000806497	1.87064	1.67943	0.35036	6031.03
62	KNBTG	14	Young	Male	NA	NA	NA	NA	GTR/STR	NA	Without	Without	4.20822	Short	0	High	0.24259	0.21936	1.08e-09	1.7839	0.57777	2.15e-09	2.51e-09	0.68954	3.23e-09	3.59e-09	59.1044	9.84e-05	1.54953	2.02745	0.205444	9969.31	48525.7	0.082652	0.14388	3.7e-10	2.7548	0.32147	7.39e-10	8.62e-10	0.571	0.18879	0.00066592	50.9199	0.000153839	2.91723	1.07691	0.328394	26035.9
63	KNBTG	87	Elderly	Male	80	High	NA	NA	PR/BSY	NA	NA	NA	6.50959	Short	0	Low	0.20797	0.14728	1.14e-09	2.8558	0.0022434	2.28e-09	2.66e-09	0.03168	3.42e-09	0.00039016	64.2637	7.65e-05	1.34801	2.33054	0.179714	8577.66	47729.5	0.13353	0.037527	2.41e-10	2.775	0.14346	4.83e-10	0.81984	0.065224	7.24e-10	8.04e-10	57.7927	0.000105222	2.90336	1.08205	0.303502	30049.1
64	KNBTG	64	Young	Male	50	Low	NA	NA	PR/BSY	With	With	With	19.989	Long	0	High	0.033139	2.94e-09	4.4e-09	3.7203	7.34e-09	8.81e-09	0.25745	1.17e-08	1.32e-08	1.47e-08	37.4838	0.000385654	1.66452	1.88738	0.281847	6565.91	23296	0.12709	1.38e-09	2.07e-09	3.3859	3.45e-09	4.14e-09	0.1851	5.52e-09	6.21e-09	6.9e-09	27.3489	0.000992908	3.40218	0.923405	0.522922	16287.4
65	KNBTG	73	Elderly	Male	40	Low	NA	NA	PR/BSY	NA	NA	NA	3.28767	Short	0	Low	0.44188	0.10306	2.66e-09	3.55e-09	0.057523	5.33e-09	1.3849	0.011445	0.054989	2.897	51.8259	0.000145911	1.29757	2.42114	0.199846	6186.6	30956.8	0.26713	0.0077843	0.0019936	3.6e-08	0.071673	5.41e-08	2.9019	0.0091134	1.1056	1.7543	11.7537	0.0125086	3.57218	0.879461	0.89372	6454.3
66	KNBTG	76	Elderly	Female	60	Low	NA	NA	PR/BSY	Without	NA	Without	25.9068	Long	0	Low	0.39456	0.041729	3.31e-09	0.022991	0.18339	6.62e-09	3.542	0.03535	0.10585	0.19967	43.8349	0.000241139	1.50328	2.08983	0.241367	6595.02	27323.7	0.12104	0.075393	4.78e-10	0.58755	0.040385	0.0069664	3.9725	0.066433	0.084505	0.99952	48.6199	0.00017672	2.80594	1.11962	0.329841	22965.7
67	KNBTG	54	Young	Male	90	High	NA	NA	PR/BSY	With	With	With	14.6301	Short	0	Low	0.17775	0.077904	5.92e-09	3.1332	9.86e-09	1.18e-08	1.38e-08	1.58e-08	1.78e-08	1.97e-08	40.102	0.000314941	1.35268	2.3225	0.23898	4901.29	20509.2	0.22495	0.19504	3.24e-10	2.6001	0.11297	6.47e-10	7.55e-10	0.039307	9.71e-10	1.08e-09	62.6096	8.28e-05	2.31936	1.35451	0.252803	22079.6
68	KNBTG	40	Young	Male	90	High	Unmet	MUT	GTR/STR	With	With	With	13.611	Short	0	Low	0.21476	0.1262	4.08e-09	2.8591	0.036857	8.15e-09	9.51e-09	1.09e-08	1.22e-08	1.36e-08	42.5688	0.000263302	1.43845	2.18402	0.239236	5881.39	24584	0.10583	0.13704	2.3e-10	2.9164	0.2136	4.61e-10	5.37e-10	0.4307	6.91e-10	7.68e-10	66.7965	6.82e-05	2.42129	1.29748	0.24953	25784.1
69	KNBTG	53	Young	Male	50	Low	Met	MUT	PR/BSY	With	With	With	13.3479	Short	0	High	0.39027	0.041412	2.4e-09	0.46798	4e-09	4.8e-09	3.0131	6.4e-09	7.2e-09	0.41582	38.8808	0.000345559	2.01079	1.56237	0.308834	9640.6	31216.2	0.18698	0.084842	1.58e-09	0.93863	0.0022967	3.17e-09	3.613	4.22e-09	4.75e-09	0.19339	25.7572	0.00118859	4.06221	0.77337	0.602926	20855.1
70	KNBTG	73	Elderly	Female	70	Low	Met	WT	PR/BSY	With	Without	Without	4.89863	Short	0	High	0.12012	2.66e-09	3.98e-09	0.022012	6.64e-09	0.69121	5.3142	1.06e-08	1.2e-08	1.33e-08	36.4557	0.00041921	1.802	1.74339	0.300566	7325.54	24372.5	0.041381	9.39e-09	1.41e-08	1.88e-08	2.35e-08	2.2527	4.0822	3.76e-08	4.22e-08	4.69e-08	16.5736	0.00446144	3.06045	1.02651	0.662775	7380.33
71	KNBTG	24	Young	Male	80	High	Met	WT	PR/BSY	With	With	With	8.81096	Short	0	High	0.24189	0.0068071	0.02992	0.012191	0.00036499	0.4571	3.761	6.66e-10	0.73525	0.46455	85.9665	3.2e-05	1.64565	1.90903	0.170118	17416.6	102380	0.10885	0.00027643	0.011361	0.15254	0.013683	0.43298	5.0166	0.00022115	0.47071	0.052108	38.5668	0.000354068	3.55875	0.882779	0.437115	26678
72	KNBTG	70	Elderly	Male	40	Low	Met	MUT	PR/BSY	With	With	With	10.4219	Short	0	High	0.075021	0.013138	1.8e-10	1.2778	0.59902	0.0017641	0.81837	0.64678	2.4976	0.035978	96.5023	2.26e-05	1.59416	1.97069	0.155719	18895.8	121345	0.16216	0.098737	1.13e-10	0.28447	0.034908	0.19833	1.4975	0.092418	3.7119	0.39399	66.3609	6.95e-05	3.2371	0.970495	0.298189	43145.7
73	KNBTG	66	Elderly	Male	40	Low	Unmet	MUT	PR/BSY	With	With	With	10.0603	Short	0	High	0.21219	0.057789	3.77e-09	2.5892	6.28e-09	7.54e-09	0.78125	1.01e-08	1.13e-08	1.26e-08	46.0442	0.000208067	1.33362	2.3557	0.218102	5639.31	25856.3	0.21307	0.1407	3.35e-10	1.9741	0.075214	6.71e-10	1.1916	0.083132	1.01e-09	0.27379	61.8049	8.6e-05	2.32679	1.35018	0.255262	21865.2
74	KNBTG	52	Young	Male	70	Low	Met	WT	GTR/STR	With	With	With	30.3452	Long	0	High	0.040398	0.084843	3e-09	1.3451	1.3374	6e-09	6.99e-09	2.0645	0.49815	9.99e-09	42.2742	0.000268844	1.65465	1.89864	0.261291	7504.53	28721	0.21149	0.17731	2.29e-10	1.3351	0.36965	4.57e-10	0.16014	0.35361	1.8237	0.22441	65.7237	7.15e-05	2.49493	1.25919	0.256535	26689
75	KNBTG	80	Elderly	Male	70	Low	Met	WT	GTR/STR	Without	Without	Without	10.0274	Short	0	High	0.13623	6.27e-10	9.4e-10	1.25e-09	0.0090286	0.12608	1.2356	2.51e-09	5.9799	3.13e-09	56.9847	0.000109762	1.73237	1.81347	0.22453	11663.4	51945.7	0.083311	3.56e-10	0.00048056	0.00010679	0.27652	0.5118	2.4645	0.25854	3.5148	0.0097448	38.9025	0.00034498	3.6471	0.861394	0.441294	28173.5
76	KNBTG	64	Young	Male	100	High	Unmet	WT	GTR/STR	With	With	With	29.4247	Long	0	High	0.27411	0.013223	3.59e-09	4.79e-09	5.99e-09	0.0095535	5.0199	9.59e-09	1.08e-08	0.0055383	44.0268	0.000237999	1.45253	2.16284	0.235825	6232.32	26427.7	0.092186	0.00063593	0.017011	0.053115	0.00034067	0.96238	4.9159	4.59e-10	0.21531	0.018926	74.1095	4.99e-05	2.36201	1.33005	0.230988	27932.9
77	KNBTG	76	Elderly	Female	90	High	Met	WT	PR/BSY	With	With	With	38.137	Long	0	Low	0.00088072	2.93e-09	4.4e-09	0.50622	0.16504	8.8e-09	3.2854	1.17e-08	3.3319	1.47e-08	42.6979	0.00026092	1.38776	2.26379	0.233716	5533.67	23676.8	0.13613	0.028375	1.65e-10	1.3811	0.50575	0.00031148	0.7323	0.45405	2.049	0.14172	78.6091	4.18e-05	2.19915	1.42855	0.213607	26362.7
78	KNBTG	84	Elderly	Female	50	Low	Met	MUT	PR/BSY	Without	Without	Without	12.7562	Short	0	Low	0.2209	0.16333	4.49e-09	2.7897	7.48e-09	8.97e-09	1.05e-08	1.2e-08	1.35e-08	1.5e-08	41.8941	0.000276229	1.41739	2.21646	0.239413	5618.59	23468.2	0.15297	0.045803	1.33e-10	2.6694	0.056971	2.65e-10	0.79173	0.15288	0.022569	0.10649	82.7544	3.58e-05	2.23683	1.40448	0.209243	28910.1
79	KNBTG	64	Young	Female	90	High	Unmet	MUT	PR/BSY	With	With	With	8.41644	Short	0	High	0.31484	0.0082265	0.0081811	0.0072721	2.58e-09	0.030815	3.6677	4.13e-09	4.65e-09	1.4742	49.5165	0.000167293	1.71657	1.83016	0.242936	9692.82	39898.7	0.26316	0.046342	0.096863	0.059142	0.013976	0.24702	2.8575	0.00041797	0.19678	1.925	28.8075	0.000849589	3.18735	0.985645	0.487416	15414.9
80	KNBTG	75	Elderly	Female	50	Low	Unmet	WT	PR/BSY	With	With	With	11.8685	Short	0	Low	0.61747	0.75173	0.00013512	0.00018016	0.0002252	0.00027025	0.00031529	0.00036033	0.00040537	0.067561	1.70265	4.11484	1.49102	2.10701	1.6864	131.82	78.1667	0.1851	0.37377	7.34e-10	0.097886	0.36786	1.47e-09	1.71e-09	1.5826	1.8167	1.3029	64.7569	7.48e-05	1.59002	1.97582	0.197522	11652.7
81	KNBTG	69	Elderly	Female	50	Low	Unmet	MUT	PR/BSY	With	With	With	11.2438	Short	0	High	0.25629	0.99435	4.75e-09	0.59561	0.013135	9.51e-09	0.17107	0.43401	1.43e-08	0.16319	33.7029	0.000530547	1.86891	1.68098	0.322031	7119.03	22106.7	0.17305	0.1207	4.08e-11	2.4992	0.24693	8.17e-11	0.010718	0.46866	0.027393	0.29249	119.246	1.2e-05	2.15189	1.45992	0.164199	41799.3
82	KNBTG	75	Elderly	Male	50	Low	Unmet	MUT	GTR/STR	Without	Without	Without	5.58904	Short	0	High	0.23516	0.24998	5.65e-10	1.2861	0.53643	1.13e-09	0.32664	0.76682	0.27755	0.37688	66.6932	6.85e-05	1.70079	1.84713	0.202063	13628	67444.2	0.1144	0.046447	3.64e-11	1.9325	0.13963	2.0897e-05	1.5068	0.16573	0.63892	0.44354	112.981	1.41e-05	2.43167	1.29195	0.182509	48820
83	KNBTG	67	Elderly	Male	90	High	Unmet	WT	GTR/STR	With	With	With	37.0192	Long	0	Low	0.043285	1.55e-09	2.32e-09	3.1e-09	3.87e-09	4.64e-09	6.6322	6.19e-09	0.08337	7.74e-09	54.7235	0.000123939	1.27129	2.47119	0.191068	6365.14	33313.5	0.27478	0.0015992	2.84e-09	0.009718	0.082726	5.67e-09	4.2671	7.57e-09	0.8605	0.0024603	27.6769	0.000958024	2.96373	1.06001	0.477945	12888.8
84	KNBTG	71	Elderly	Male	60	Low	Unmet	MUT	PR/BSY	With	With	With	17.0959	Long	0	Low	0.08089	0.02021	2.15e-10	1.314	0.68756	4.3e-10	0.68955	0.71922	2.0917	0.22183	96.8116	2.24e-05	1.47958	2.1233	0.148618	16585.3	111597	0.2253	0.10895	1.43e-10	0.49951	0.0041081	0.16421	1.9584	0.059101	2.2256	0.32713	67.6388	6.56e-05	2.88589	1.08861	0.275167	35900.3
85	KNBTG	71	Elderly	Female	60	Low	Met	MUT	GTR/STR	With	With	With	13.5123	Short	0	Low	0.19568	0.098223	1.72e-09	3.0208	2.86e-09	3.43e-09	4e-09	4.57e-09	5.15e-09	5.72e-09	57.7901	0.000105237	1.32877	2.36429	0.18989	7358.56	38751.7	0.15051	0.11806	1.15e-10	2.3183	0.1628	2.3e-10	0.91534	0.23608	3.44e-10	0.18049	81.7564	3.72e-05	2.41611	1.30027	0.220751	32733.9
86	KNBTG	71	Elderly	Male	NA	NA	Unmet	MUT	PR/BSY	With	With	With	12.5589	Short	0	High	0.091872	0.021357	6.96e-10	0.37455	0.87454	0.0002742	0.27511	0.92837	3.9543	0.34138	63.5774	7.9e-05	1.67194	1.87901	0.205824	12477.3	60621.2	0.20369	0.092134	9.98e-11	0.46591	0.085381	0.040208	2.4829	0.09052	1.604	0.6575	77.8978	4.3e-05	2.73486	1.14872	0.244789	38607.8
87	KNBTG	69	Elderly	Male	NA	NA	Met	WT	PR/BSY	Without	With	Without	4.07671	Short	0	Low	0.19495	0.37401	6.45e-10	2.136	0.092732	1.29e-09	1.5e-09	0.51608	1.93e-09	0.0099697	69.6077	6.02e-05	1.51294	2.07648	0.183588	11620.7	63297.5	0.11425	0.22218	6.13e-09	2.1238	0.5071	1.23e-08	1.43e-08	0.96321	0.045151	0.16858	18.2495	0.00334174	3.72809	0.842682	0.704184	11817.9
88	KNBTG	74	Elderly	Male	NA	NA	Unmet	WT	PR/BSY	Without	With	Without	7.23288	Short	0	High	0.19383	0.22983	3.33e-10	1.5369	0.73502	6.66e-10	0.00014748	1.0155	0.13633	0.17918	79.4964	4.04e-05	1.6391	1.91666	0.177869	15742.3	88505	0.14275	0.14282	3.4e-09	2.6988	0.14342	6.8e-09	0.022389	0.037977	0.15241	0.57572	18.805	0.00305428	4.4879	0.700015	0.77305	17106.7
89	KNBTG	50	Young	Male	NA	NA	Unmet	MUT	GTR/STR	With	With	With	14.0384	Short	0	High	0.14032	0.55078	8.6e-09	0.38696	0.017667	1.72e-08	0.22897	1.0973	2.58e-08	3.1415	27.6258	0.000963342	1.93829	1.6208	0.370858	5988.18	16146.8	0.19351	0.16746	1.1e-10	2.6376	0.05816	2.19e-10	0.088487	0.026297	3.29e-10	0.35796	96.1129	2.29e-05	1.95916	1.60354	0.176652	27253.7
90	KNBTG	74	Elderly	Male	NA	NA	Unmet	WT	GTR/STR	Without	With	Without	12.1973	Short	0	High	3.29e-07	6.58e-07	2.8658	1.32e-06	1.64e-06	0.13418	2.3e-06	2.63e-06	0.20126	3.29e-06	7.90851	0.0410623	1.56338	2.00948	0.690443	906.552	1313	2.92e-07	5.83e-07	1.9066	1.17e-06	1.46e-06	1.9665	2.04e-06	2.33e-06	0.33046	2.92e-06	6.74136	0.0662957	1.98565	1.58215	0.877079	1151.02
91	KNBTG	70	Elderly	Female	NA	NA	Unmet	MUT	PR/BSY	Without	Without	Without	3.02466	Short	0	Low	0.16055	9.02e-10	1.35e-09	1.8e-09	0.25282	0.035295	0.031961	0.57763	5.9276	0.47612	55.3275	0.000119924	1.55363	2.02209	0.214087	9253.77	43224.3	0.16493	0.041048	2.35e-10	0.095772	0.31078	0.009726	1.7314	0.44573	3.5351	0.30976	60.4874	9.18e-05	2.75205	1.14154	0.285983	28823.2
92	KNBTG	51	Young	Female	NA	NA	Unmet	MUT	PR/BSY	Without	Without	Without	1.77534	Short	0	Low	0.17899	0.043362	2.01e-09	0.10413	0.068385	4.03e-09	2.6522	5.37e-09	3.4266	6.71e-09	47.554	0.000188872	1.6381	1.91783	0.242012	8487.86	35072	0.16252	0.041394	2.84e-10	1.1626	0.23211	5.68e-10	2.7155	0.24159	0.42682	0.14171	55.0576	0.000121696	2.91173	1.07894	0.313001	28498
93	KNBTG	66	Elderly	Female	90	High	Unmet	MUT	GTR/STR	With	With	With	19.6274	Long	0	Low	0.20718	0.2505	6.86e-10	2.4759	0.13871	1.37e-09	1.6e-09	0.13662	2.06e-09	0.037666	75.9887	4.63e-05	1.3045	2.40826	0.159354	9886.95	62043.8	0.092006	0.036364	9.38e-11	2.7212	0.18531	1.88e-10	0.89029	0.34369	0.0069944	0.015375	77.4759	4.37e-05	2.82077	1.11373	0.250188	40553.1
94	KNBTG	73	Elderly	Male	60	Low	Met	MUT	GTR/STR	With	Without	Without	60.0658	Long	1	Low	0.05067	1.18e-09	1.77e-09	2.36e-09	0.19475	3.55e-09	4.14e-09	0.1346	8.042	5.91e-09	56.8271	0.000110678	1.34192	2.34111	0.192952	7340.69	38044.2	0.053546	2.44e-10	0.015299	0.4104	0.26282	0.12259	0.4762	0.1835	6.0662	0.0077267	55.0174	0.000121963	2.6353	1.19212	0.294947	23793.4
95	KNBTG	72	Elderly	Male	50	Low	Unmet	NA	PR/BSY	With	With	With	10.2904	Short	0	High	0.34111	0.31985	6.38e-09	0.37999	1.06e-08	1.28e-08	1.7764	0.00073785	1.91e-08	1.501	34.6633	0.000487661	1.59982	1.96371	0.288447	5565.88	19296	0.36056	0.11777	1.19e-09	0.57998	0.24239	2.38e-09	1.586	0.54145	0.010567	0.91662	41.7475	0.000279149	2.40873	1.30425	0.329792	14532.4
96	KNBTG	60	Young	Male	70	Low	NA	NA	GTR/STR	With	With	With	12.789	Short	0	Low	0.047424	3.34e-09	5.01e-09	0.14505	8.36e-09	1e-08	6.4142	1.34e-08	1.5e-08	1.67e-08	41.5213	0.000283736	1.37589	2.28332	0.236446	5269.09	22284.5	0.19662	0.062868	1.62e-10	1.5096	0.043893	0.091856	2.4608	0.0076988	0.0031735	0.17601	86.2816	3.16e-05	1.95306	1.60855	0.188115	23809.6
97	KNBTG	70	Elderly	Male	70	Low	Unmet	WT	PR/BSY	With	With	With	8.1863	Short	0	Low	0.10653	0.013444	5.07e-10	0.78518	0.93525	1.01e-09	0.75352	0.76432	2.4761	0.25094	77.8135	4.31e-05	1.4222	2.20897	0.165458	11883.8	71823.5	0.35384	0.01369	5.56e-09	0.36645	0.00021527	1.11e-08	1.1473	0.031686	2.684	0.81583	22.3565	0.00181767	2.97703	1.05528	0.54472	10056.7
98	KNBTG	71	Elderly	Male	100	High	Met	WT	GTR/STR	With	With	With	41.0959	Long	1	Low	0.24903	0	0	0.014207	0.3286	0.0046665	1.875	0.18583	3.3883	0.13351	49.222	0.00017031	1.56161	2.01177	0.230352	8116.74	35236.2	0.11973	0.020894	0	0.21986	0.18795	0.029267	2.094	0.27085	3.7059	0.2762	47.3	0.00019193	2.92635	1.07355	0.343894	23965.2
99	KNBTG	51	Young	Female	90	High	Unmet	WT	PR/BSY	With	With	With	18.5096	Long	1	High	0.086816	0.027105	1e-08	2.067	0.14573	2e-08	0.36002	0.39603	2.2282	0.052169	23.7781	0.00151076	2.24872	1.39706	0.443609	6535.18	14731.8	0.1339	0.048865	0	0.46903	0.45504	0.049136	0.53916	0.5643	3.954	0.38323	98.8968	2.1e-05	1.9173	1.63855	0.171416	27128.3
100	KNBTG	54	Young	Female	70	Low	Met	MUT	GTR/STR	With	With	With	20.0877	Long	1	Low	0.11662	0	1e-08	1.1066	1.4025	1e-08	1.1844	0.6863	0.64127	2e-08	39.9534	0.00031847	1.28653	2.44191	0.232415	4458.43	19183	0.16828	0.076507	0	1.4021	0.16456	0	2.0073	0.39486	0.47687	0.20931	76.0743	4.61e-05	1.9901	1.57861	0.205176	21174.9
101	KNBTG	71	Elderly	Female	50	Low	Met	MUT	PR/BSY	With	Without	Without	41.4575	Long	1	Low	0.11025	6.88e-10	1.03e-09	0.46756	1.72e-09	2.06e-09	5.41	2.75e-09	3.1e-09	3.44e-09	66.0252	7.06e-05	1.34911	2.32864	0.176908	8873.58	50159.2	0.16098	0.032427	2.08e-10	0.69083	0.09837	0.040929	4.1049	0.00039931	0.17684	0.17495	62.2234	8.43e-05	2.7838	1.12853	0.283111	30440.8
102	KNBTG	43	Young	Male	80	High	Met	WT	PR/BSY	With	With	With	52.1096	Long	1	High	0.17335	0.14268	2.97e-10	2.9166	0.1015	5.94e-10	6.93e-10	0.046809	8.91e-10	9.9e-10	89.592	2.82e-05	1.45017	2.16636	0.153828	14576	94755.2	0.11241	0.094956	4.74e-11	2.2017	0.27166	9.48e-11	1.0031	0.38167	0.23444	0.18309	97.6466	2.18e-05	2.68609	1.16958	0.211458	49019.3
103	KNBTG	60	Young	Female	50	Low	Met	WT	NA	With	With	With	44.9096	Long	1	High	0.25672	0.0081885	3.95e-10	5.26e-10	0.06193	0.86819	2.1861	0.1301	1.5351	0.82963	71.1392	5.64e-05	1.78888	1.75618	0.200368	16126.4	80484	0.084161	0.014699	0.00072572	0.0042852	0.11738	1.0641	2.1865	0.18035	2.9592	0.42645	40.0338	0.000316555	3.90658	0.804181	0.45203	32999.4
104	KNBTG	68	Elderly	Female	60	Low	Met	MUT	GTR/STR	With	With	With	34.9151	Long	0	Low	0.034862	0.010332	0	0.94393	0.8467	0	0	1.3093	3.43	0.098786	73.0315	5.21e-05	1.38092	2.27499	0.168866	10444.3	61849.8	0.20054	0.14233	0	0.17696	0.12892	0.12789	1.4107	0.10155	2.8907	1.0154	82.7844	3.58e-05	2.36021	1.33106	0.216046	31857.4
105	KNBTG	37	Young	Female	80	High	NA	NA	PR/BSY	NA	NA	NA	22.5205	Long	0	High	0.013214	4.23e-10	2.9176	8.45e-10	1.06e-09	0.085304	1.48e-09	1.69e-09	0.00026167	2.11e-09	67.8288	6.51e-05	1.58113	1.98693	0.19146	12195.6	63697.7	0.035836	4.77e-10	2.6049	9.54e-10	1.19e-09	0.52674	0.029721	1.91e-09	0.031682	0.0032423	39.5991	0.000327093	3.16094	0.99388	0.400704	22246
106	KNBTG	48	Young	Female	80	High	Unmet	MUT	PR/BSY	With	With	With	32.6466	Long	1	Low	1.53e-07	3.07e-07	4.6e-07	2.5022	7.67e-07	9.21e-07	2.6212	1.23e-06	1.38e-06	1.53e-06	11.2946	0.0140966	1.34786	2.3308	0.510046	1064.55	2087.17	0.13362	0.001493	1.86e-09	1.4417	3.1e-09	3.72e-09	3.5364	4.95e-09	5.57e-09	6.19e-09	45.8624	0.000210551	1.78	1.76494	0.25997	9437.64
107	KNBTG	42	Young	Male	90	High	Met	WT	GTR/STR	With	With	With	22.8164	Long	0	High	0.35802	0.17512	4.21e-09	1.6374	0.069499	8.42e-09	0.90427	1.12e-08	1.26e-08	0.019857	39.1396	0.00033875	1.59912	1.96458	0.268105	6434.06	23998.3	0.1572	0.06715	4.34e-10	2.4184	0.063111	8.67e-10	1.285	0.046834	1.3e-09	0.025725	54.3468	0.000126534	2.51414	1.24957	0.288852	21541.3
108	KNBTG	39	Young	Female	90	High	Met	WT	PR/BSY	With	With	With	44.9425	Long	1	Low	0.013418	1.98e-08	2.96e-08	3.9463	4.94e-08	5.93e-08	6.92e-08	7.9e-08	8.89e-08	9.88e-08	20.9856	0.00219767	1.72209	1.82429	0.407405	3479.92	8541.67	0.26842	0.24645	7.16e-11	1.7084	0.15482	1.43e-10	0.44472	0.2916	2.15e-10	0.50316	102.724	1.87e-05	2.11752	1.48362	0.177844	33951.4
109	KNBTG	71	Elderly	Female	50	Low	Unmet	MUT	PR/BSY	Without	Without	Without	14.3342	NA	1	High	0.40666	0.19404	2.21e-09	0.29515	0.0023067	4.42e-09	1.8727	5.89e-09	6.63e-09	1.5455	48.9922	0.000172722	1.52004	2.06678	0.227291	7688.69	33827.5	0.31306	0.22178	1.43e-09	0.42125	0.1299	2.85e-09	1.5137	0.47983	0.00039231	1.6849	31.1924	0.000669241	3.32324	0.94534	0.47649	18282.3
110	KNBTG	63	Young	Male	70	Low	Unmet	MUT	GTR/STR	With	With	With	9.86301	NA	1	High	0.1326	4.21e-10	0.044941	8.43e-10	0.002758	3.1002	0.7568	1.69e-09	2.0129	0.033822	74.019	5.01e-05	1.40322	2.23885	0.169128	10924.4	64592.8	0.074175	0.002677	0.053147	0.011855	0.13073	1.4245	2.3209	0.099162	2.5047	0.17991	79.0049	4.12e-05	2.73791	1.14744	0.242887	39346
111	KNBTG	58	Young	Female	50	Low	Met	MUT	PR/BSY	With	With	With	15.3863	NA	1	High	0.21177	0.3287	3.11e-10	2.2187	0.040151	6.22e-10	7.25e-10	0.20869	9.32e-10	0.35083	85.9692	3.2e-05	1.51098	2.07917	0.16162	14936.2	92415.3	0.10725	0.079541	4.32e-11	3.0575	0.22701	8.63e-11	0.005416	0.26558	1.29e-10	0.092239	99.1398	2.08e-05	2.73303	1.14949	0.21173	51501.4
112	KNBTG	47	Young	Male	80	High	Unmet	WT	GTR/STR	With	With	With	16.3068	Long	1	Low	0.38639	8.53e-09	1.28e-08	1.71e-08	0.12899	0.13676	0.72053	0.093528	2.1332	2.1338	31.8819	0.000626749	1.36683	2.29844	0.275961	3792.31	13742.2	0.19109	0.05427	0.0001264	0.11469	0.25604	0.025197	1.4465	0.40438	3.2708	0.77037	87.9872	2.98e-05	1.9687	1.59577	0.186811	24727.9
113	KNBTG	75	Elderly	Male	NA	NA	Met	WT	GTR/STR	NA	With	NA	8.41644	NA	1	High	0.13335	0.12218	1.07e-09	3.2219	0.00047299	2.15e-09	2.51e-09	2.86e-09	3.22e-09	3.58e-09	50.7004	0.000155845	1.94108	1.61847	0.257849	12441	48249.2	0.13101	0.10241	3.51e-11	2.2982	0.28215	7.01e-11	0.68843	0.33594	0.2898	0.14271	110.914	1.49e-05	2.53386	1.23985	0.189158	51422.3
114	KNBTG	75	Elderly	Male	60	Low	Unmet	WT	PR/BSY	With	Without	Without	6.57534	Short	0	Low	0.41734	0.0041909	2.8488e-09	3.7984e-09	0.16163	0.26976	1.2856	0.20043	1.7059	1.0502	47.5483	0.000188939	1.42254	2.20843	0.222384	6583.28	29603.2	0.076523	0.023444	1.3553e-10	0.020675	0.20302	1.735	2.1743	0.24912	1.9474	0.18685	80.2339	3.93237e-05	2.31837	1.35508	0.217791	29711.3
115	KNBTG	77	Elderly	Male	80	High	Met	MUT	PR/BSY	Without	Without	Without	2.66301	Short	0	High	0.23697	0.01499	1.7311e-09	0.11675	0.89673	3.4623e-09	0.20397	1.1386	3.2587	0.13452	43.6539	0.00024415	1.9495	1.61148	0.282804	10477.4	37048.2	0.17477	0.14399	2.4007e-09	1.0935	0.69986	4.8015e-09	0.49861	0.64837	1.2241	0.51598	27.0206	0.00102953	3.23287	0.971765	0.510836	14643.9
116	KNBTG	49	Young	Male	40	Low	Unmet	MUT	GTR/STR	Without	With	Without	7.79178	Short	0	Low	0.22414	0.1332	1.8308e-09	2.3789	3.0513e-09	3.6616e-09	0.77903	4.8821e-09	5.4924e-09	0.032609	56.0701	0.000115222	1.34966	2.3277	0.195183	7298.63	37393.8	0.18206	0.058193	1.8806e-10	1.191	0.064369	3.7612e-10	3.1336	0.03129	5.6418e-10	0.2665	70.3863	5.82456e-05	2.43983	1.28763	0.242923	27835.3
117	KNBTG	76	Elderly	Male	70	Low	Unmet	WT	GTR/STR	Without	Without	Without	24.8877	Long	0	High	0.12833	0.00011282	5.966e-10	0.0023691	0.047453	0.040783	4.7398	1.5909e-09	1.5894	0.010153	67.3413	6.65094e-05	1.63856	1.91729	0.196451	12892.3	65626.2	0.11733	0.038913	8.1367e-11	0.56702	0.2431	0.8469	2.4881	0.26948	1.211	0.080045	80.0462	3.96009e-05	2.85808	1.0992	0.247278	43182.1
118	KNBTG	48	Young	Male	90	High	Unmet	MUT	GTR/STR	With	With	With	17.326	Long	0	Low	0.1999	0.023676	1.3748e-09	0.18684	0.56878	2.7495e-09	1.6479	0.21133	2.9019	0.43542	60.8192	9.02827e-05	1.35257	2.32269	0.18613	8077.85	43399	0.13335	0.0028353	3.9212e-10	0.3466	0.2605	0.20318	0.46929	0.32359	4.8874	0.42084	51.0146	0.000152983	2.84485	1.10431	0.32312	24940.3
119	KNBTG	63	Young	Female	80	High	Met	WT	GTR/STR	With	With	With	29.0959	Long	0	High	0.29555	0.5036	8.1567e-09	0.021483	1.3595e-08	1.6313e-08	1.9032e-08	0.48305	0.0051622	3.8633	35.3877	0.000458321	1.4126	2.22398	0.26439	4560.55	17249.3	0.22409	0.29402	6.7098e-10	1.8156	0.28475	1.342e-09	1.5656e-09	0.77109	0.0002692	0.21625	55.2	0.000120757	2.06057	1.52463	0.253965	15341.4
120	KNBTG	71	Elderly	Male	80	High	Met	MUT	GTR/STR	With	With	With	22.9808	Long	0	High	0.11792	6.1087e-10	9.1631e-10	0.042503	0.41009	0.036701	0.43662	0.32087	6.0786	0.054353	64.0402	7.73337e-05	1.47886	2.12434	0.190384	10091.9	53008.2	0.13457	0.033344	7.5836e-11	0.49584	0.22798	0.49117	2.5852	0.34	1.4808	0.20981	87.4864	3.03323e-05	2.59334	1.21141	0.221155	40331
121	KNBTG	74	Elderly	Male	40	Low	Unmet	MUT	GTR/STR	With	With	With	19.4959	Long	0	Low	0.19364	0.035675	7.5555e-10	0.67567	0.25836	1.5111e-09	3.4931	0.04507	0.56003	0.010633	70.0044	5.92041e-05	1.40769	2.23174	0.175216	10276	58647.3	0.12635	0.069436	4.9744e-11	1.6627	0.12733	9.7728e-05	2.122	0.19034	0.25885	0.42088	114.073	1.36831e-05	2.1089	1.48968	0.166598	38219.2
122	KNBTG	55	Young	Male	100	High	Unmet	MUT	GTR/STR	With	With	With	25.4137	Long	0	High	0.16625	8.4023e-05	3.3093e-10	0.00046213	0.10645	0.70857	2.2614	0.029744	3.1531	0.17088	91.3073	2.66816e-05	1.34611	2.33383	0.145442	13041.1	89664.8	0.15026	0.090171	1.6605e-10	0.29414	0.25571	0.49411	1.8643	0.45478	1.8232	0.71869	63.0794	8.09215e-05	2.97349	1.05653	0.292128	34842.3
123	KNBTG	72	Elderly	Female	70	Low	Unmet	MUT	GTR/STR	With	With	With	19.5945	Long	0	High	0.20074	0.3293	3.2583e-10	2.3914	0.0069304	6.5167e-10	7.6028e-10	0.18534	9.775e-10	0.12193	73.8182	5.04937e-05	1.8334	1.71354	0.198885	17620.5	88596.7	0.1317	0.12473	1.5384e-10	2.7523	0.1728	3.0769e-10	0.029776	0.40652	0.008314	0.27305	58.8803	9.94986e-05	3.38002	0.929459	0.328787	40400
124	KNBTG	83	Elderly	Male	80	High	Met	WT	PR/BSY	With	Without	Without	4.50411	Short	0	Low	0.37347	0.084454	4.429e-09	0.33689	7.3817e-09	8.858e-09	3.3889	1.1811e-08	1.3287e-08	0.15946	41.354	0.000287194	1.45024	2.16625	0.244624	5764.7	23565.5	0.1904	0.015298	2.831e-09	1.4501	0.0062974	5.662e-09	3.0186	7.5493e-09	8.493e-09	0.069425	24.9987	0.0013001	3.39867	0.92436	0.551545	14595.4
125	KNBTG	85	Elderly	Male	60	Low	Unmet	MUT	PR/BSY	With	Without	Without	3.91233	Short	0	High	0.35198	0.59019	1.566e-09	1.369	0.016793	3.132e-09	3.654e-09	0.053737	4.698e-09	0.0059403	49.0791	0.000171806	1.73498	1.81074	0.245801	9776.14	39772.5	0.18686	0.15628	5.7996e-10	2.4375	0.17116	1.1599e-09	1.3532e-09	0.67306	1.7399e-09	0.072579	39.2343	0.000336302	3.46499	0.906666	0.425762	25955.3
126	KNBTG	46	Young	Female	100	High	Unmet	MUT	PR/BSY	With	With	With	35.9671	Long	0	Low	0.00011316	0.00022632	0.00033948	4	0.0005658	0.00067896	0.00079212	0.00090528	0.0010184	0.0011316	1.30342	9.17232	1.38773	2.26384	1.89618	84.0638	44.3333	0.046142	1.056e-08	1.584e-08	3.2158	0.74299	3.168e-08	3.696e-08	0.010464	4.752e-08	5.28e-08	27.0014	0.00103174	1.56734	2.00441	0.330988	3974.83
127	KNBTG	45	Young	Male	100	High	Met	MUT	GTR/STR	With	With	With	41.1288	Long	1	Low	4.5853e-06	9.1705e-06	1.3756e-05	1.8341e-05	2.2926e-05	2.7512e-05	3.2097e-05	3.6682e-05	9	4.5853e-05	4.21344	0.27153	1.23703	2.53963	0.87537	279.389	319.167	0.031007	4.0091e-08	6.0137e-08	8.0183e-08	1.0023e-07	0.2557	1.9257	1.6037e-07	5.8615	2.0046e-07	15.9324	0.00502211	1.85817	1.69069	0.503071	2867.17
128	KNBTG	58	Young	Male	100	High	Unmet	WT	GTR/STR	With	With	With	41.6219	Long	1	Low	0.26537	0.019186	1.12e-08	2.8926	0.0094709	2.2401e-08	2.6134e-08	2.9868e-08	3.3601e-08	3.7335e-08	32.246	0.000605762	1.41139	2.22588	0.279414	4072.84	14576.3	0.12297	0.070085	1.7497e-09	3.2676	0.12522	3.4995e-09	4.0827e-09	0.00038641	5.2492e-09	5.8325e-09	38.182	0.000364882	2.33725	1.34414	0.341707	12366.9
129	KNBTG	81	Elderly	Female	90	High	Unmet	MUT	GTR/STR	With	Without	Without	12.8219	Short	0	High	0.24761	4.179e-08	6.2684e-08	3.0095	1.0447e-07	1.2537e-07	1.4626e-07	1.6716e-07	1.8805e-07	2.0895e-07	19.0876	0.00292059	1.46233	2.14835	0.39095	2313.9	5918.67	0.064966	0.025762	7.838e-09	3.6886	1.3063e-08	1.5676e-08	1.8289e-08	2.0901e-08	2.3514e-08	2.6127e-08	24.3956	0.00139892	2.34898	1.33743	0.448421	7289.83
130	KNBTG	86	Elderly	Male	100	High	Met	MUT	GTR/STR	With	Without	Without	38.7945	Long	1	Low	3.8903e-06	7.7806e-06	1.1671e-05	1.5561e-05	1.9451e-05	2.3342e-05	1.146	3.1122e-05	7.5266	3.8903e-05	4.1079	0.293001	1.37111	2.29127	0.945405	326.165	345	0.11606	4.7998e-10	7.1997e-10	0.00043377	0.017428	0.61877	1.88	1.9199e-09	4.5777	2.3999e-09	65.8882	7.10074e-05	1.56399	2.00871	0.193553	11549.2
131	KNBTG	74	Elderly	Male	90	High	Met	MUT	PR/BSY	With	With	With	25.0192	Long	0	Low	2.9345e-07	5.869e-07	8.8035e-07	3.5515	0.16522	1.7607e-06	2.0542e-06	2.3476e-06	0.71181	2.9345e-06	7.54726	0.0472454	1.73037	1.81557	0.754666	1028.86	1363.33	0.011116	6.4497e-10	9.6745e-10	0.31728	0.44437	1.9349e-09	0.13614	0.41088	6.7489	3.2248e-09	54.7035	0.000124074	1.80128	1.74409	0.235551	11913.2
132	KNBTG	79	Elderly	Female	60	Low	Met	WT	PR/BSY	With	Without	Without	20.2192	Long	1	High	0.17777	0.3037	7.5894e-10	2.0283	0.33059	1.5179e-09	1.7709e-09	0.77656	2.2768e-09	0.0011134	66.2038	6.99969e-05	1.52047	2.06619	0.189759	11040.4	58180.8	0.13111	0.057338	9.315e-11	2.5453	0.32982	1.863e-10	0.11553	0.30255	0.71253	0.044299	87.7441	3.00658e-05	2.37328	1.32373	0.209326	34502.5
133	KNBTG	71	Elderly	Female	90	High	Unmet	WT	GTR/STR	With	With	With	9.92877	Short	0	Low	0.017782	1.1259e-08	1.6889e-08	2.2518e-08	2.8148e-08	4.8673	1.197	4.5036e-08	5.0666e-08	5.6295e-08	29.3847	0.000800504	1.36578	2.30023	0.289668	3433.92	11854.7	0.041024	6.3684e-10	9.5527e-10	1.2737e-09	1.5921e-09	1.2961	4.1564	2.5474e-09	1.3426	3.1842e-09	48.2645	0.000180652	2.15388	1.45857	0.282684	14142.1
134	KNBTG	52	Young	Male	80	High	Unmet	MUT	GTR/STR	With	With	With	12.4932	Short	0	High	0.20479	0.17372	9.8115e-10	2.8181	0.016728	1.9623e-09	2.2893e-09	0.0037616	2.9434e-09	3.2705e-09	57.5042	0.000106814	1.67634	1.87408	0.218949	11113.6	50758.7	0.11632	0.06874	8.2101e-11	2.8536	0.20018	1.642e-10	0.50015	0.19155	2.463e-10	0.0046559	90.9245	2.70199e-05	2.38069	1.31961	0.205286	36211.3
135	KNBTG	80	Elderly	Male	90	High	Unmet	MUT	PR/BSY	With	Without	Without	9.13973	Short	0	High	0.18901	1.2907	5.9512e-08	0.66254	9.9187e-08	1.1902e-07	1.3886e-07	1.587e-07	1.7854e-07	1.9837e-07	18.7991	0.00305712	1.52335	2.06229	0.404336	2445.49	6048.17	0.28252	0.57026	1.1566e-08	1.6132	0.0021733	2.3133e-08	2.6988e-08	0.229	3.4699e-08	3.8555e-08	20.7502	0.00227331	2.50257	1.25535	0.51329	6727.95
136	KNBTG	55	Young	Male	100	High	Unmet	MUT	GTR/STR	With	With	With	16.2082	Long	0	High	0.13747	2.7564e-05	0.0053749	0.14206	0.42965	0.075166	0.072355	0.77796	5.0771	0.55045	72.9532	5.23112e-05	1.4875	2.11199	0.176683	11924.5	67491	0.18519	0.050078	0.02554	0.42936	0.19112	0.48491	1.71	0.17097	2.3637	0.26592	74.5039	4.91124e-05	3.02673	1.03795	0.267191	43926.8
137	KNBTG	88	Elderly	Female	60	Low	Unmet	WT	PR/BSY	With	Without	Without	5.19452	Short	0	Low	0.25094	0.034652	2.6496e-09	3.5328e-09	0.48412	5.2992e-09	0.028084	1.2382	0.67803	4.0078	51.8595	0.000145628	1.30036	2.41594	0.200026	6215.42	31073	0.2809	0.12204	0.0045815	0.17834	0.28929	0.014215	1.0982	0.37695	2.7195	0.45567	66.4503	6.92209e-05	2.5569	1.22867	0.258628	28264.5
138	KNBTG	72	Elderly	Female	90	High	Unmet	MUT	PR/BSY	Without	Without	Without	14.6959	Short	0	Low	0.41348	0.20196	6.934e-05	1.9424	0.00011557	0.00013868	0.00016179	0.00018491	0.00020802	0.00023113	2.28586	1.70051	1.23548	2.54282	1.26246	133.82	106	0.11666	0.049616	0.00056747	3.0757	0.21022	5.9634e-11	0.00066205	0.13019	0.27888	0.00012611	119.428	1.19236e-05	2.41105	1.303	0.175633	51387.8
139	KNBTG	31	Young	Female	80	High	Unmet	WT	PR/BSY	With	With	With	15.5507	Short	0	Low	0.0019076	7.573e-09	1.136e-08	0.065473	1.8933e-08	2.2719e-08	4.5504	3.0292e-08	2.985	3.7865e-08	27.9693	0.000928284	1.72604	1.82011	0.343374	4932.56	14365	0.16512	0.0040435	1.6821e-10	0.65843	0.085738	0.11726	3.533	0.0044329	1.1204	0.018046	85.9734	3.19621e-05	1.9276	1.6298	0.187041	23154.1
140	KNBTG	64	Young	Female	100	High	Met	WT	GTR/STR	With	With	With	25.8082	Long	1	Low	0.11527	3.8484e-08	5.7726e-08	7.6968e-08	9.621e-08	1.1545e-07	1.3469e-07	0.3418	7.5069	0.079068	20.3022	0.00242715	1.3873	2.26454	0.365024	2266.31	6208.67	0.11058	0.026563	0.02533	0.10387	0.48031	0.18158	0.05787	0.87149	5.1789	0.22769	58.3519	0.000102226	2.05886	1.52589	0.245521	16374
141	KNBTG	58	Young	Male	60	Low	Met	MUT	PR/BSY	With	With	With	2.79452	Short	0	High	0.68331	0.20637	6.7833e-07	0.84451	0.011889	1.3567e-06	1.5828e-06	1.8089e-06	2.035e-06	2.2611e-06	8.52201	0.0328172	1.66765	1.88384	0.686252	1113.79	1623	0.10072	0.10606	5.5211e-11	3.0654	0.11293	1.1042e-10	0.0041741	0.29223	0.1498	0.035478	118.372	1.22455e-05	1.90738	1.64707	0.153411	33346.3
[truncated: 456 more columns]

## Sheet: Table S3
External validaiton_ID	Cohort	TCGA_ID	Age	Age_category	Gender	KPS	KPS_category	MGMT	TERT	Therapy Class	TMZ chemoradiation	OS (months)	Dichotomous OS_ Long, Short	Censoring 1：Censored 0：Dead	Radiomic_risk	core_MNI_loc0	core_MNI_loc1	core_MNI_loc2	core_MNI_loc3	core_MNI_loc4	core_MNI_loc5	core_MNI_loc6	core_MNI_loc7	core_MNI_loc8	core_MNI_loc9	core_on_MNI_Compactness01	core_on_MNI_Compactness02	core_on_MNI_Spherical_Disporoportion	core_on_MNI_Sphericity	core_on_MNI_Surface_to_Volume_ratio	core_on_MNI_Total_Surface_Area	core_on_MNI_Total_Volume	edema_MNI_loc0	edema_MNI_loc1	edema_MNI_loc2	edema_MNI_loc3	edema_MNI_loc4	edema_MNI_loc5	edema_MNI_loc6	edema_MNI_loc7	edema_MNI_loc8	edema_MNI_loc9	edema_on_MNI_Compactness01	edema_on_MNI_Compactness02	edema_on_MNI_Spherical_Disporoportion	edema_on_MNI_Sphericity	edema_on_MNI_Surface_to_Volume_ratio	edema_on_MNI_Total_Surface_Area	edema_on_MNI_Total_Volume
1	TCGA	TCGA-02-0003	50	Young	Male	100	High	Unmet	NA	Standard Radiation	Without	4.73111	Short	0	High	0.069544	7.13e-09	1.07e-08	1.43e-08	0.00029849	2.14e-08	3.6726	2.85e-08	3.6517	3.56e-08	26.858	0.00104835	1.84812	1.69989	0.366555	5313.28	14495.2	0.12695	5.2e-10	7.79e-10	0.021661	8.06e-05	0.47036	4.1593	2.08e-09	1.7553	2.6e-09	52.9484	0.000136826	2.0627	1.52305	0.260552	14620.7	56114.3
2	TCGA	TCGA-02-0006	56	Young	Female	80	High	Unmet	NA	Standard Radiation, TMZ Chemo	Without	18.333	Long	0	Low	1.73e-07	3.47e-07	5.2e-07	6.93e-07	8.67e-07	1.04e-06	1.21e-06	1.39e-06	9	1.73e-06	10.6384	0.0168696	1.39099	2.25852	0.538785	1048.57	1946.17	0.0072353	7.52e-09	1.13e-08	1.5e-08	0.028205	2.26e-08	2.63e-08	3.01e-08	8.8841	3.76e-08	27.7579	0.00094966	1.73337	1.81242	0.345819	4925.27	14242.3
3	TCGA	TCGA-02-0009	61	Young	Female	80	High	Unmet	NA	Nonstandard Radiation	Without	10.5793	Short	0	High	0.35695	0.011401	2.21e-07	0.12812	0.020359	4.42e-07	1.1021	5.89e-07	3.9919	0.0027152	9.45247	0.0240487	2.20261	1.42631	0.762045	2081.14	2731	0.19315	0.0042337	4.79e-09	0.13788	0.34629	9.57e-09	4.1449	0.014698	0.94864	0.016376	35.14	0.000468082	1.77266	1.77224	0.304257	6805.36	22367.2
4	TCGA	TCGA-02-0011	18	Young	Female	80	High	Met	NA	TMZ Chemoradiation, TMZ Chemo	With	20.6986	Long	0	Low	0.37337	0.20171	0.0092136	0.2631	0.13702	5.81e-10	1.0015	0.28964	0.080353	2.4132	91.0259	2.69e-05	1.4264	2.20247	0.150866	14420.9	95587.5	0.25887	0.11159	0.14072	1.1156	0.05019	0.10101	1.7477	0.11531	0.25293	0.4048	38.0667	0.000368207	3.64604	0.861644	0.447004	27434.4	61373.8
5	TCGA	TCGA-02-0027	33	Young	Female	100	High	Unmet	NA	TMZ Chemoradiation, TMZ Chemo	With	12.1563	Short	0	Low	0.33136	0.749	3.35e-09	0.64622	0.19881	6.7e-09	7.82e-09	0.66292	1e-08	0.099572	44.6862	0.000227619	1.45552	2.1584	0.23402	6367.99	27211.3	0.17719	0.052697	1.19e-09	2.4371	0.40886	2.38e-09	2.77e-09	0.78312	3.56e-09	0.075224	36.8391	0.000406255	2.85626	1.0999	0.393766	16996.9	43164.8
6	TCGA	TCGA-02-0033	54	Young	Male	100	High	Met	NA	Standard Radiation	Without	2.82552	Short	0	Low	0.29734	0.00601	0.03785	1.95e-09	2.44e-09	0.61196	3.4869	3.91e-09	0.1573	0.69446	60.0425	9.38e-05	1.34297	2.33929	0.186771	7852.88	42045.5	0.10687	0.0058903	0.038831	0.00044548	0.0014231	1.1641	3.9634	0.017126	0.88005	0.16706	48.0366	0.000183236	2.89373	1.08566	0.338436	23926.1	70696
7	TCGA	TCGA-02-0034	60	Young	Male	80	High	Unmet	NA	Standard Radiation, TMZ Chemo	Without	14.1276	Long	0	High	0.20537	0.12686	5.57e-10	2.5313	0.35304	1.11e-09	1.3e-09	0.22207	1.67e-09	1.86e-09	78.6912	4.17e-05	1.35124	2.32497	0.159378	10984.8	68922.7	0.1182	0.087021	1.71e-10	2.7301	0.25973	3.43e-10	0.1548	0.50154	0.097065	0.082229	65.2155	7.32e-05	2.82052	1.11383	0.277417	32974.3	118862
8	TCGA	TCGA-02-0037	74	Elderly	Female	80	High	Unmet	NA	Standard Radiation	Without	3.61404	Short	0	Low	0.19253	0.0019971	6.47e-10	0.0059326	1.08e-09	0.076302	5.4537	1.73e-09	0.01282	0.11748	72.2887	5.38e-05	1.43834	2.18417	0.174109	11101.9	63764.3	0.19199	0.0028199	4.14e-08	0.076137	0.0041124	0.42369	4.8978	1.1e-07	0.13958	0.0093997	9.44082	0.0241379	4.04562	0.776542	1.09832	6207.92	5652.17
9	TCGA	TCGA-02-0046	61	Young	Male	60	Low	Met	NA	Standard Radiation	Without	6.86667	Short	0	Low	0.27676	0.00022022	0.0055331	3.03e-09	0.11575	0.091998	0.51141	0.24841	4.68	0.58689	50.0004	0.000162482	1.45702	2.15617	0.218898	7300.79	33352.5	0.10594	0.0033834	0.005295	0.029119	0.23301	0.71704	2.2132	0.2378	3.2422	0.11069	78.3224	4.23e-05	2.42223	1.29698	0.226852	31233	137680
10	TCGA	TCGA-02-0047	78	Elderly	Male	80	High	Unmet	NA	Standard Radiation	Without	14.719	Long	0	Low	0.18274	0.0052682	8.89e-10	0.013704	0.19196	1.78e-09	2.1854	0.040355	3.8633	0.26307	67.5616	6.59e-05	1.39032	2.25961	0.177662	9629.62	54201.8	0.16376	0.081445	1.43e-10	0.48952	0.11522	0.011418	3.3037	0.22665	0.79996	0.59015	72.3879	5.35e-05	2.62927	1.19485	0.249831	32935.5	131831
11	TCGA	TCGA-02-0048	80	Elderly	Male	NA	NA	NA	NA	Unspecified Radiation	Without	3.21978	Short	0	High	0.17454	0.19264	4.1e-10	2.6336	0.17808	8.2e-10	9.56e-10	0.26623	1.23e-09	0.018352	82.3484	3.64e-05	1.43484	2.18951	0.160781	12923.8	80381.8	0.1038	0.060534	6.21e-10	2.5308	0.70385	1.24e-09	0.011888	0.68657	0.042356	0.0023028	38.862	0.000346061	3.42319	0.917739	0.425098	25105.4	59057.8
12	TCGA	TCGA-02-0054	44	Young	Female	80	High	Met	NA	TMZ Chemoradiation, TMZ Chemo	With	6.53813	Short	0	High	0.085794	3.77e-09	0.012114	0.046718	0.060134	1.13e-08	1.32e-08	0.45571	7.4624	0.0034734	37.22	0.000393912	1.52517	2.05983	0.268578	5562.43	20710.7	0.10807	0.041772	0.00056923	0.48206	0.93908	1.28e-09	0.25215	1.2846	2.848	0.49479	53.2101	0.000134817	2.21498	1.41834	0.271126	16719.4	61666.5
13	TCGA	TCGA-02-0060	66	Elderly	Female	80	High	Met	NA	TMZ Chemoradiation, TMZ Chemo	With	6.01245	Short	0	Low	0.002411	1.44e-07	2.15e-07	2.87e-07	3.59e-07	4.31e-07	5.02e-07	5.74e-07	8.9783	7.18e-07	14.4454	0.00673812	1.32265	2.37523	0.435085	1382.41	3177.33	0.0020986	2.2e-08	3.3e-08	4.4e-08	5.51e-08	6.61e-08	7.71e-08	8.81e-08	8.9811	1.1e-07	17.1297	0.00404089	2.15103	1.46051	0.525875	4070.27	7740
14	TCGA	TCGA-02-0064	50	Young	Male	100	High	Met	NA	TMZ Chemoradiation, TMZ Chemo	With	19.7129	Long	0	Low	0.23025	1.47e-09	0.012207	2.94e-09	0.12261	0.60612	0.30059	0.044271	5.2217	0.11475	52.3694	0.000141414	1.37838	2.2792	0.20593	6984.22	33915.5	0.032676	3.25e-09	0.2677	6.51e-09	0.052443	0.80189	0.46396	0.19073	5.7328	0.068579	19.9569	0.00255535	3.64755	0.861288	0.658705	12649.5	19203.7
15	TCGA	TCGA-02-0068	57	Young	Male	80	High	NA	NA	TMZ Chemoradiation, TMZ Chemo	With	26.4153	Long	0	Low	0.24689	3.78e-09	5.68e-09	7.57e-09	0.0002175	0.37477	0.04415	1.51e-08	6.1587	1.89e-08	41.5796	0.000282544	1.30041	2.41585	0.228383	4768.27	20878.3	0.080539	0.0043831	0.026299	0.00023821	0.27567	0.66468	0.86359	0.35446	5.0322	0.15722	58.1158	0.000103477	2.29316	1.36998	0.262561	19783.2	75347.2
16	TCGA	TCGA-02-0069	31	Young	Female	80	High	Met	NA	TMZ Chemoradiation, TMZ Chemo	With	28.6823	Long	1	High	0.23224	0.32242	4.02e-10	1.7641	0.30104	8.05e-10	9.39e-10	0.61886	1.21e-09	0.27955	78.1315	4.26e-05	1.55297	2.02295	0.174	13991	80408.2	0.031319	0.010797	2.51e-10	3.832	0.0098359	5.02e-10	0.00051238	0.019324	7.53e-10	0.0083262	61.5896	8.69e-05	2.6074	1.20488	0.273883	26726.5	97583.7
17	TCGA	TCGA-02-0070	70	Elderly	Male	80	High	NA	NA	TMZ Chemoradiation, TMZ Chemo	With	25.0354	Long	1	High	0.34575	0.099269	2.38e-08	1.2775	3.97e-08	4.76e-08	1.9967	6.35e-08	7.15e-08	7.94e-08	26.9267	0.00104035	1.34168	2.34154	0.302012	2994.65	9915.67	0.12621	0.79551	2.86e-08	3.81e-08	0.06491	5.72e-08	6.67e-08	3.6029	8.57e-08	0.12689	24.9911	0.00130128	1.38037	2.2759	0.321271	2882.02	8970.67
18	TCGA	TCGA-02-0075	63	Young	Male	80	High	Met	NA	TMZ Chemoradiation, TMZ Chemo	With	20.83	Long	0	Low	0.056611	1.11e-09	1.66e-09	1.0984	0.34362	3.32e-09	3.4877	0.00037632	0.91613	5.53e-09	57.1575	0.000108769	1.37016	2.29287	0.194699	7674.25	39416	0.16571	0.07934	1.9e-10	1.1671	0.2801	3.81e-10	2.2809	0.39283	0.49772	0.16572	66.9711	6.76e-05	2.60785	1.20467	0.260485	29562.1	113489
19	TCGA	TCGA-02-0085	63	Young	Female	80	High	Met	NA	TMZ Chemoradiation, TMZ Chemo	With	51.2865	Long	0	Low	0.2892	0.30926	3.38e-09	1.1013	0.47815	6.75e-09	7.88e-09	1.4463	0.039848	1.13e-08	45.1731	0.000220337	1.43247	2.19313	0.230286	6268.59	27220.8	0.1603	0.10305	2.27e-10	2.3824	0.44826	4.53e-10	0.21675	0.46394	0.087914	0.041889	70.3797	5.83e-05	2.27145	1.38308	0.232734	24470.5	105144
20	TCGA	TCGA-02-0102	42	Young	Male	100	High	Unmet	NA	Standard Radiation, Alkylating Chemo	Without	27.0067	Long	0	Low	0.00016434	0.00032868	0.00049302	0.00065735	0.00082169	6	0.0011504	0.0013147	0.001479	0.0016434	1.36545	7.97804	1.21262	2.59075	1.70065	69.7265	41	0.13618	1.83e-08	0.16726	3.66e-08	4.57e-08	2.9406	1.8	7.32e-08	0.38128	0.18457	25.7525	0.00118924	1.35218	2.32336	0.311655	2878.76	9237
21	TCGA	TCGA-02-0116	51	Young	Male	80	High	Unmet	NA	Standard Radiation, TMZ Chemo	Without	48.9209	Long	0	Low	0.095958	1.51e-09	2.27e-09	3.03e-09	0.015273	0.30496	0.19899	6.06e-09	7.3956	7.57e-09	52.7845	0.000138104	1.34884	2.3291	0.202311	6781.11	33518.3	0.19337	0.0035765	1.46e-09	0.024903	0.44507	0.16889	0.53471	0.34422	4.8992	0.17684	36.4705	0.000418699	2.66248	1.17995	0.379797	14798.1	38963.2
22	TCGA	TCGA-06-0119	81	Elderly	Female	NA	NA	Met	NA		NA	2.6941	Short	0	Low	0.061549	2.48e-10	3.72e-10	0.11423	0.352	7.44e-10	0.27793	0.3619	6.6958	0.10577	76.7648	4.49e-05	1.65351	1.89996	0.182596	15335.1	83983.8	0.15564	0.037042	0.00020655	0.24971	0.30226	0.28091	0.93789	0.49738	3.5874	0.61317	45.1505	0.000220668	3.78927	0.829077	0.412934	36087.4	87392.7
23	TCGA	TCGA-06-0122	84	Elderly	Female	NA	NA	Unmet	NA	Unspecified Radiation	Without	6.14387	Short	0	Low	0.00089938	2.81e-09	4.21e-09	5.62e-09	7.02e-09	5.2881	0.82421	1.12e-08	1.26e-08	1.4e-08	42.9374	0.000256579	1.41879	2.21428	0.236045	5797.14	24559.5	0.10142	2.99e-10	4.48e-10	5.98e-10	0.00085563	1.9603	3.9573	1.2e-09	0.057315	1.49e-09	54.8937	0.000122789	2.46391	1.27504	0.283666	21024	74115.2
24	TCGA	TCGA-06-0125	63	Young	Female	60	Low	Met	MUT	TMZ Chemoradiation, TMZ Chemo	With	47.5739	Long	0	Low	1.33e-07	2.66e-07	3.99e-07	5.32e-07	6.65e-07	7.97e-07	9.3e-07	1.06e-06	9	1.33e-06	10.0423	0.0200552	1.64419	1.91073	0.616618	1322.13	2144.17	0.022557	3.96e-09	5.94e-09	7.92e-09	9.9e-09	1.19e-08	1.39e-08	0.00035595	8.7966	1.98e-08	33.6992	0.000530722	1.7113	1.8358	0.30547	6074.22	19884.8
25	TCGA	TCGA-06-0130	54	Young	Male	80	High	Unmet	NA	TMZ Chemoradiation, TMZ Chemo	With	12.9448	Short	0	Low	0.34576	0.072635	3.34e-08	2.3805	0.080764	6.69e-08	7.8e-08	0.05321	1e-07	1.11e-07	21.8281	0.0019529	1.57794	1.99095	0.377563	3117.04	8255.67	0.27791	0.15443	2.59e-09	1.9807	0.29577	5.18e-09	0.054072	0.66238	7.76e-09	0.00029372	34.5395	0.000492922	2.30924	1.36044	0.360278	10729.7	29781.7
26	TCGA	TCGA-06-0132	49	Young	Male	NA	NA	NA	NA	Standard Radiation, TMZ Chemo	Without	25.3311	Long	0	High	0.11638	0.05446	7.07e-10	1.0945	0.93171	1.41e-09	0.67712	1.2259	0.76256	0.61735	71.3239	5.6e-05	1.40739	2.2322	0.173242	10504.9	60637	0.3113	0.15777	2.92e-10	0.76305	0.033123	5.83e-10	2.1748	0.059385	0.33927	0.56625	66.2278	6.99e-05	2.22518	1.41184	0.238419	21921.3	91944.5
27	TCGA	TCGA-06-0133	64	Young	Male	NA	NA	Unmet	NA	TMZ Chemoradiation, TMZ Chemo	With	14.2919	Long	0	High	0.088229	1.04e-07	1.57e-07	3.52	2.61e-07	3.13e-07	0.2224	4.18e-07	4.7e-07	5.22e-07	12.8444	0.0095849	1.72415	1.82211	0.547347	1934.87	3535	0.33262	0.019564	1.05e-09	1.8721	1.75e-09	2.1e-09	1.3269	2.8e-09	3.15e-09	3.5e-09	44.053	0.000237575	2.34368	1.34045	0.314123	14755.3	46973.2
28	TCGA	TCGA-06-0137	63	Young	Female	NA	NA	Unmet	NA	Standard Radiation, Alkylating Chemo	Without	26.6782	Long	0	Low	0.11916	3.52e-10	0.01617	7.05e-10	8.81e-10	1.954	1.5209	1.41e-09	2.9925	0.00026551	75.5275	4.71e-05	1.46846	2.13937	0.171712	12146.2	70736	0.13988	0.092148	7.44e-11	0.1202	0.26987	0.46054	1.6017	0.46542	2.6191	0.75262	89.5365	2.83e-05	2.54023	1.23674	0.215412	39951.5	185466
29	TCGA	TCGA-06-0138	43	Young	Male	80	High	NA	NA	Standard Radiation, TMZ Chemo	Without	24.2141	Long	0	Low	0.18568	0.051766	1.79e-09	0.1662	0.9978	3.58e-09	0.60034	1.5001	1.7589	0.78626	54.3192	0.000126726	1.42917	2.19819	0.205885	7788.6	37829.8	0.23606	0.084609	1.9e-10	0.42096	0.15714	0.071901	2.1519	0.14816	1.6674	0.6178	67.9005	6.49e-05	2.55864	1.22784	0.255404	29041.9	113710
30	TCGA	TCGA-06-0139	40	Young	Male	60	Low	Unmet	NA	Standard Radiation, TMZ Chemo	Without	11.8935	Short	0	High	0.25433	0.057018	0.0087334	0.33215	0.24785	0.31524	1.2925	0.14648	2.6963	0.26561	48.0928	0.000182594	1.98356	1.58382	0.269627	12141.1	45029.2	0.19131	0.037976	0.097496	0.78982	0.074997	0.65116	0.80711	0.13083	2.4904	0.27862	26.5541	0.00108475	4.52533	0.694223	0.631621	26271.9	41594.3
31	TCGA	TCGA-06-0142	81	Elderly	Male	NA	NA	Unmet	NA		NA	2.20128	Short	0	High	0.076724	0.11692	7.32e-10	0.52324	0.91721	1.46e-09	0.00043744	1.5839	2.7817	0.43431	65.7943	7.13e-05	1.56452	2.00802	0.193759	11536.5	59540.5	0.29608	0.11505	6.17e-10	0.57515	0.21558	1.23e-09	0.77054	0.013536	2.9748	0.17192	43.784	0.000241981	2.93895	1.06895	0.361136	22013.3	60955.7
32	TCGA	TCGA-06-0143	58	Young	Male	60	Low	Unmet	NA	Standard Radiation, TMZ Chemo	Without	11.7292	Short	0	Low	0.1882	0.10863	6.09e-10	2.9292	0.11043	1.22e-09	1.42e-09	0.024736	1.83e-09	2.03e-09	74.4706	4.92e-05	1.41257	2.22402	0.169185	11136.9	65826.7	0.13264	0.12984	1.27e-10	2.489	0.26786	2.54e-10	0.32714	0.47162	0.013058	0.1948	70.8933	5.7e-05	2.8333	1.10881	0.264581	36746.4	138885
33	TCGA	TCGA-06-0145	53	Young	Female	NA	NA	Met	NA	Unspecified Radiation	Without	2.3327	Short	0	Low	0.16451	0.057909	5.15e-10	1.4091	0.53203	1.03e-09	1.5292	0.31773	0.78165	0.028312	76.9356	4.46e-05	1.44099	2.18016	0.167906	12003.4	71489	0.1857	0.13103	5.95e-10	1.4313	0.30165	1.19e-09	0.98553	0.46191	0.7822	0.45202	38.4429	0.000357503	3.54035	0.887367	0.4366	26328.4	60303.2
34	TCGA	TCGA-06-0147	51	Young	Female	NA	NA	Met	NA	Standard Radiation, TMZ Chemo	Without	17.7745	Long	0	Low	0.37127	0.01982	1.26e-08	2.4201	2.1e-08	2.52e-08	0.096574	3.36e-08	3.78e-08	4.2e-08	31.8592	0.000628092	1.38047	2.27574	0.277729	3857.38	13889	0.13864	0.076926	2.33e-10	2.3739	0.139	4.66e-10	1.3318	0.066405	6.99e-10	0.030665	71.3496	5.59e-05	2.21047	1.42124	0.227091	23686.6	104304
35	TCGA	TCGA-06-0154	54	Young	Male	100	High	NA	NA	Standard Radiation	Without	13.9305	Long	0	Low	0.12423	3.06e-09	4.6e-09	3.5031	7.66e-09	9.19e-09	1.07e-08	1.23e-08	1.38e-08	1.53e-08	42.4892	0.000264784	1.38548	2.26751	0.234174	5485.03	23422.8	0.16485	0.08108	4.53e-10	3.1415	0.013214	9.07e-10	0.046121	1.21e-09	1.36e-09	1.51e-09	53.6199	0.000131749	2.52537	1.24401	0.291974	21366.7	73180.2
36	TCGA	TCGA-06-0158	73	Elderly	Male	80	High	NA	NA	Standard Radiation, Alkylating Chemo	Without	10.8093	Short	0	High	0.00034853	2.7e-08	4.05e-08	0.64545	1.3348	8.1e-08	9.45e-08	1.08e-07	5.142	1.35e-07	18.5687	0.00317235	1.81296	1.73286	0.452177	3296.07	7289.33	0.003459	1.53e-09	2.3e-09	0.77591	0.38657	4.59e-09	0.051137	0.14566	6.2976	7.66e-09	30.7554	0.000698172	2.83771	1.10709	0.437093	13527.3	30948.3
37	TCGA	TCGA-06-0165	52	Young	Male	90	High	NA	NA		NA	10.645	Short	0	Low	0.23035	0.32082	3.19e-10	1.8583	0.21488	6.37e-10	7.43e-10	0.5232	9.56e-10	0.36287	91.0783	2.69e-05	1.37673	2.28193	0.14764	13538.9	91702.2	0.12436	0.068766	1.02e-10	2.9151	0.24868	2.04e-10	0.13146	0.21053	0.025113	0.14857	71.9826	5.45e-05	3.02608	1.03817	0.272733	42132.6	154483
38	TCGA	TCGA-06-0166	51	Young	Male	NA	NA	NA	NA	Standard Radiation, Alkylating Chemo	Without	5.84817	Short	0	High	0.33459	0.025028	1.21e-09	1.61e-09	0.014965	0.092319	3.6229	0.00080347	0.15005	1.0019	47.9881	0.000183792	1.99536	1.57445	0.270943	12239.3	45173.2	0.096162	0.014671	1.27e-10	0.18434	0.045635	0.85477	4.3707	0.0091726	0.47755	0.20234	68.4484	6.33e-05	2.99015	1.05065	0.27909	38819.1	139092
39	TCGA	TCGA-06-0168	59	Young	Female	100	High	NA	NA	TMZ Chemoradiation, TMZ Chemo	With	19.6472	Long	0	Low	0.00060807	8.22e-08	1.23e-07	1.64e-07	0.0091206	2.46e-07	2.88e-07	3.29e-07	8.9781	4.11e-07	15.5977	0.00535235	1.47167	2.13471	0.442992	1836.94	4146.67	0.00090219	1.13e-08	1.7e-08	0.095331	0.088715	3.39e-08	3.96e-08	4.52e-08	8.6177	5.65e-08	18.4662	0.00322549	2.54635	1.23376	0.55625	6034.85	10849.2
40	TCGA	TCGA-06-0173	72	Elderly	Female	NA	NA	NA	NA	Unspecified Radiation	Without	4.46827	Short	0	High	0.23177	6.31e-10	0.0011722	1.26e-09	1.58e-09	1.588	3.268	2.52e-09	0.32576	0.0012432	52.4478	0.000140781	1.93651	1.6223	0.252302	12902.3	51138.5	0.22523	0.18126	3.74e-10	0.75981	0.13151	7.48e-10	3.0074	0.27936	1.12e-09	0.03338	61.3539	8.79e-05	2.25216	1.39492	0.25142	20438.6	81292.7
41	TCGA	TCGA-06-0174	54	Young	Male	80	High	NA	NA	Nonstandard Radiation	Without	3.21978	Short	0	High	0.18801	0.00033634	1.33e-09	0.15396	0.62969	0.025099	1.1407	0.67957	2.9065	0.72355	47.0435	0.000195087	1.96424	1.59939	0.271621	11617.5	42771	0.26906	0.078118	8.16e-10	0.25606	0.32585	0.13272	2.495	0.45195	1.0271	0.13526	38.4652	0.000356881	3.11254	1.00933	0.403993	20895.4	51722.2
42	TCGA	TCGA-06-0176	34	Young	Male	80	High	NA	NA	Standard Radiation, TMZ Chemo	Without	51.3194	Long	1	Low	0.18413	0.074705	8.31e-10	2.9927	0.14573	1.66e-09	0.0045442	0.0042613	2.49e-09	2.77e-09	68.8402	6.23e-05	1.39021	2.25979	0.175666	9847.3	56056.8	0.097248	0.1155	2.22e-10	2.9119	0.22164	4.45e-10	0.18233	0.34582	0.00030987	0.033914	59.2923	9.74e-05	2.90172	1.08267	0.298772	30955.5	103609
43	TCGA	TCGA-06-0184	63	Young	Male	80	High	NA	NA	Standard Radiation, TMZ Chemo	Without	40.3458	Long	1	High	0.19424	0.24212	5.58e-10	2.2098	0.40683	1.12e-09	1.3e-09	0.40657	0.00049089	1.86e-09	69.904	5.95e-05	1.6021	1.96092	0.189521	12948.1	68319.8	0.099676	0.10403	2.24e-10	2.903	0.18566	4.48e-10	0.037849	0.38475	0.01648	0.30084	55.016	0.000121972	3.21582	0.976919	0.332374	34046.5	102434
44	TCGA	TCGA-06-0185	54	Young	Male	100	High	NA	NA	TMZ Chemoradiation, TMZ Chemo	With	36.9946	Long	1	Low	0.046076	6.73e-10	1.01e-09	0.23935	0.44608	2.02e-09	0.12395	0.16368	6.8831	0.019084	61.5838	8.7e-05	1.50929	2.08151	0.197301	9988.74	50627	0.17803	0.026694	4.11e-10	0.094272	0.21115	0.13431	0.37937	0.45043	4.8463	0.71465	48.3139	0.000180099	3.01942	1.04046	0.345984	26008.2	75171.7
45	TCGA	TCGA-06-0187	69	Elderly	Male	60	Low	NA	NA	Standard Radiation, TMZ Chemo	Without	27.2039	Long	0	Low	0.012998	1.93e-09	2.9e-09	3.87e-09	4.83e-09	0.48901	6.3385	7.74e-09	8.7e-09	9.67e-09	44.2363	0.000234634	1.57051	2.00036	0.246435	7213.9	29273	0.0968	3.94e-10	5.91e-10	0.043191	9.86e-10	0.81602	5.2948	1.58e-09	1.77e-09	1.97e-09	47.4769	0.000189793	2.67067	1.17633	0.324809	20420	62867.7
46	TCGA	TCGA-06-0188	71	Elderly	Male	100	High	NA	NA	Standard Radiation, TMZ Chemo	Without	28.4523	Long	1	Low	0.0029899	1.06e-07	1.59e-07	2.12e-07	2.64e-07	3.17e-07	3.7e-07	4.23e-07	8.9731	5.29e-07	15.1958	0.00578843	1.38556	2.26738	0.433998	1597.19	3680.17	0.0073527	6.04e-10	9.06e-10	0.38721	0.74648	1.81e-09	2.12e-09	0.96923	5.6286	3.02e-09	56.771	0.000111007	1.76613	1.7788	0.227658	12021.3	52804.3
47	TCGA	TCGA-06-0189	55	Young	Male	NA	NA	NA	NA	Standard Radiation, TMZ Chemo	Without	15.4089	Long	0	Low	0.15975	2.55e-10	0.038697	0.003205	0.22429	0.11728	0.23659	0.3967	5.4595	0.72146	86.1831	3.17e-05	1.38441	2.26927	0.153127	12798.1	83578.2	0.1733	0.070638	0.014652	0.22076	0.22647	0.35873	1.4941	0.29535	3.0913	0.32383	65.8885	7.1e-05	2.92606	1.07366	0.281858	35665.1	126536
48	TCGA	TCGA-06-0190	62	Young	Male	80	High	NA	MUT	Standard Radiation, TMZ Chemo	Without	10.415	Short	0	Low	0.21652	0.00027985	2.35e-09	3.13e-09	3.92e-09	0.27873	5.1582	6.27e-09	7.05e-09	7.83e-09	49.7434	0.000165015	1.45201	2.16361	0.219122	7210.92	32908.2	0.10613	0.013755	8.65e-11	0.50048	0.019087	0.84626	4.0634	0.00047247	0.26359	0.071676	83.0978	3.54e-05	2.65468	1.18342	0.231313	39544.9	170959
49	TCGA	TCGA-06-0192	58	Young	Male	100	High	NA	NA	Standard Radiation	Without	18.3002	Long	1	Low	0.10911	1.1e-09	1.65e-09	2.21e-09	2.76e-09	3.361	2.2127	4.41e-09	0.13168	5.52e-09	55.8116	0.00011683	1.42215	2.20905	0.201966	7975.02	39487	0.10612	3.24e-10	4.85e-10	6.47e-10	0.0074411	2.8277	1.9323	1.29e-09	1.3022	0.0036888	46.3215	0.000204352	2.99236	1.04987	0.352926	24329	68935.2
50	TCGA	TCGA-06-0210	72	Elderly	Female	NA	NA	NA	MUT	Standard Radiation	Without	7.39235	Short	0	Low	0.21815	1.45e-09	2.17e-09	2.9e-09	0.029214	2.4771	0.942	5.8e-09	2.0535	0.004308	49.7089	0.000165358	1.49801	2.09717	0.223354	7620.96	34120.5	0.055288	0.00045933	0.095356	1.04e-10	0.076682	1.9002	2.0866	0.067286	2.3988	0.076197	96.1891	2.28e-05	2.24972	1.39644	0.191843	34989.9	182388
51	TCGA	TCGA-06-0213	55	Young	Female	NA	NA	NA	NA	Unspecified Radiation	Without	0.525678	Short	0	Low	0.22245	0.015934	3.98e-10	0.1371	0.022738	0.28218	4.3721	1.06e-09	0.43633	0.10661	83.5118	3.49e-05	1.42468	2.20513	0.158755	12976.2	81737.5	0.20018	0.028789	2.66e-09	0.62776	0.40293	0.074209	2.2166	0.16928	1.2078	0.6351	21.2811	0.00210738	4.22985	0.742719	0.692698	17837.8	25751.2
52	TCGA	TCGA-06-0237	75	Elderly	Female	NA	NA	NA	NA	TMZ Chemoradiation, TMZ Chemo	With	13.6348	Long	0	High	0.0020193	3.4e-09	5.09e-09	3.9644	8.49e-09	1.02e-08	0.048174	1.36e-08	1.53e-08	1.7e-08	36.4209	0.000420414	1.64398	1.91096	0.284626	6202.94	21793.3	0.13637	7.12e-09	1.07e-08	2.9338	1.78e-08	2.14e-08	0.91117	2.85e-08	3.2e-08	3.56e-08	15.7273	0.00522109	3.65388	0.859796	0.760685	9534.68	12534.3
53	TCGA	TCGA-06-0238	46	Young	Male	80	High	NA	NA	TMZ Chemoradiation, TMZ Chemo	With	13.3062	Long	0	Low	0.0086742	8.02e-09	1.2e-08	0.18564	0.9377	2.41e-08	2.81e-08	0.16107	6.6352	4.01e-08	30.6037	0.00070861	1.4899	2.10859	0.297835	4216.7	14157.8	0.12571	0.0072951	2.53e-10	0.13774	0.24123	0.035832	1.0841	0.36545	4.9064	0.36283	64.0154	7.74e-05	2.49053	1.26142	0.260345	25776.7	99009.7
54	TCGA	TCGA-06-0240	57	Young	Male	90	High	NA	NA		NA	20.4029	Long	0	Low	2.06e-08	4.11e-08	6.17e-08	0.63396	0.43746	1.23e-07	0.23092	1.65e-07	6.4892	2.06e-07	19.4851	0.00274547	1.44209	2.1785	0.382929	2313.08	6040.5	7.5e-08	1.5e-07	2.25e-07	0.31115	0.67927	4.5e-07	0.12271	6e-07	6.9195	7.5e-07	7.10585	0.0566081	3.03492	1.03515	1.09614	2631.27	2400.5
55	TCGA	TCGA-06-0646	60	Young	Male	80	High	NA	NA	TMZ Chemoradiation, TMZ Chemo	With	5.74961	Short	0	Low	0.22767	3.36e-08	5.04e-08	6.72e-08	0.086218	1.01e-07	1.18e-07	0.31427	6.2392	0.22559	21.3546	0.0020857	1.37977	2.2769	0.352967	2384.53	6755.67	0.12618	1.63e-09	2.44e-09	3.26e-09	0.45247	0.043163	0.090323	0.68924	5.743	0.38967	36.9679	0.000402026	2.14991	1.46127	0.331362	10235.4	30889
56	TCGA	TCGA-06-0648	77	Elderly	Male	80	High	NA	NA	Standard Radiation, TMZ Chemo	Without	9.79076	Short	0	Low	0.04371	1.96e-09	2.94e-09	0.047057	0.37593	5.87e-09	0.34714	0.011264	7.3651	9.79e-09	45.9331	0.000209581	1.48232	2.11938	0.232721	6801.54	29226.2	0.14382	0.023715	4.53e-10	0.42082	0.43049	0.21889	0.86786	0.60523	3.5544	0.2197	47.7038	0.000187097	2.94464	1.06688	0.343426	24484.1	71293.7
57	TCGA	TCGA-06-0649	73	Elderly	Female	NA	NA	NA	NA	Unspecified Radiation	Without	2.10271	Short	0	High	0.017011	5.25e-09	0.0095302	0.10842	0.067377	1.58e-08	1.84e-08	0.29431	8.122	2.63e-08	34.3032	0.000503182	1.49753	2.09785	0.278978	4880.22	17493.2	0.20562	0.089117	0.012625	0.29805	0.41537	0.090861	0.24541	0.60342	3.6356	0.58443	89.2867	2.85e-05	2.17515	1.44431	0.196592	30115.2	153186
58	TCGA	TCGA-06-1806	47	Young	Male	90	High	Unmet	NA		NA	15.3104	Long	0	High	1.1e-08	2.21e-08	3.31e-08	4.42e-08	5.52e-08	6.62e-08	7.73e-08	8.83e-08	9	1.1e-07	20.22	0.00245687	1.74369	1.8017	0.419718	3403.63	8109.33	6.85e-09	1.37e-08	2.05e-08	0.10426	0.15515	4.11e-08	4.79e-08	5.48e-08	8.4861	6.85e-08	14.0645	0.00730046	3.29078	0.954666	0.763922	6906.37	9040.67
59	TCGA	TCGA-06-5408	54	Young	Female	80	High	Unmet	NA	Standard Radiation, TMZ Chemo	Without	11.7292	Short	0	High	0.25269	0.44295	5.67e-10	1.6346	0.14741	1.13e-09	0.017326	0.31353	1.7e-09	0.46039	67.5049	6.6e-05	1.67986	1.87015	0.199117	13522.4	67912	0.0893	0.061906	8.97e-11	3.0073	0.31612	1.79e-10	0.035015	0.39807	0.019631	0.077519	82.374	3.63e-05	2.66362	1.17945	0.232999	39369.4	168968
60	TCGA	TCGA-06-5412	78	Elderly	Female	80	High	Met	NA	Standard Radiation, TMZ Chemo	Without	4.53398	Short	0	Low	0.096354	1.21e-09	1.82e-09	2.42e-09	0.041091	3.63e-09	2.912	4.84e-09	4.3149	6.05e-09	54.8827	0.000122863	1.40246	2.24006	0.20231	7622.31	37676.3	0.17787	0.031581	2.34e-10	0.47236	0.26029	0.098026	2.3496	0.34889	1.9986	0.18527	60.4643	9.19e-05	2.77592	1.13173	0.287534	29261.2	101766
61	TCGA	TCGA-08-0380	74	Elderly	Female	80	High	NA	NA	Standard Radiation, TMZ Chemo	Without	14.9161	Long	0	Low	0.15186	0.26366	3.69e-10	2.5162	0.20186	7.38e-10	8.61e-10	0.33469	1.11e-09	0.050576	80.3667	3.91e-05	1.54819	2.02921	0.170763	14392.5	84283.2	0.11587	0.11414	4.5e-11	2.5732	0.20984	9e-11	0.2609	0.40479	0.20821	0.30797	106.255	1.69e-05	2.43459	1.2904	0.189492	45451.1	239858
62	TCGA	TCGA-12-0616	36	Young	Female	100	High	NA	NA	TMZ Chemoradiation, TMZ Chemo	With	14.719	Long	0	Low	0.19368	4.16e-10	0.057448	0.10567	0.13165	0.018255	0.06359	0.39544	5.7975	0.28695	73.7013	5.07e-05	1.41535	2.21966	0.170443	11037.9	64760.2	0.10225	0.037038	0.029703	0.17451	0.58219	0.024553	0.19834	0.91708	4.0883	1.0794	35.6132	0.00044967	3.32065	0.946078	0.439858	21404.1	48661.3
63	TCGA	TCGA-12-0773	24	Young	Male	100	High	NA	NA	Standard Radiation, TMZ Chemo	Without	43.2042	Long	0	Low	0.11825	1.23e-08	1.85e-08	2.185	3.09e-08	3.7e-08	2.3486	4.94e-08	5.56e-08	6.17e-08	27.3255	0.000995461	1.46102	2.15027	0.315064	3553.24	11277.8	0.20653	0.064731	4.6e-10	1.8323	0.25271	9.2e-10	1.6204	0.097072	0.058949	0.023154	58.823	9.98e-05	2.20367	1.42562	0.25451	18684.5	73413.7
64	TCGA	TCGA-12-0829	75	Elderly	Male	80	High	Met	NA	TMZ Chemoradiation, TMZ Chemo	With	20.5672	Long	0	Low	0.00567	1.11e-08	1.67e-08	2.23e-08	0.022008	3.34e-08	3.9e-08	4.45e-08	8.9094	5.57e-08	30.4792	0.000717327	1.3069	2.40385	0.275987	3314.38	12009.2	0.030154	2.93e-10	4.4e-10	0.22922	0.46042	8.8e-10	0.51523	0.35836	6.3185	1.47e-09	63.9923	7.75e-05	1.98845	1.57992	0.227498	17180.7	75520.2
65	TCGA	TCGA-12-1093	66	Elderly	Female	80	High	Unmet	NA	TMZ Chemoradiation, TMZ Chemo	With	15.9675	Long	0	Low	0.070483	7.31e-09	1.1e-08	0.087771	1.83e-08	2.19e-08	6.2591	2.92e-08	0.12078	3.65e-08	34.9752	0.000474731	1.2776	2.45899	0.250683	3753.02	14971.2	0.10417	7.04e-10	1.06e-09	0.27101	0.093908	0.0067546	4.3286	2.82e-09	1.7082	3.52e-09	44.9238	0.000224026	2.29364	1.3697	0.306461	14530.4	47413.7
66	TCGA	TCGA-12-1598	75	Elderly	Female	NA	NA	Met	NA	TMZ Chemoradiation, TMZ Chemo	With	15.6389	Long	0	Low	0.1575	0.0054542	7.72e-10	0.098369	0.027271	1.54e-09	5.5848	2.06e-09	0.10713	2.57e-09	70.5405	5.79e-05	1.38102	2.27483	0.172426	10019.6	58109.3	0.14094	0.033254	8.74e-11	0.94592	0.13373	0.12673	2.7684	0.1334	1.0739	0.266	89.3785	2.84e-05	2.37439	1.32312	0.20708	35304.9	170490
67	TCGA	TCGA-12-1602	58	Young	Male	60	Low	Met	NA	TMZ Chemoradiation, TMZ Chemo	With	6.76811	Short	0	Low	0.12831	1.68e-09	0.00026108	0.00011604	0.20669	0.019842	0.06498	0.32745	6.9223	0.075714	49.4111	0.000168366	1.4196	2.21301	0.217046	6868.34	31644.7	0.11845	5.13e-10	0.0065361	0.17276	0.37278	0.17494	0.068068	0.46227	5.9243	0.067123	40.403	0.000307955	2.99169	1.05011	0.383043	20639.9	53884
68	TCGA	TCGA-12-3650	46	Young	Male	80	High	Unmet	NA	TMZ Chemoradiation, TMZ Chemo	With	10.9407	Short	0	Low	8.02e-08	1.6e-07	2.4e-07	3.21e-07	4.01e-07	0.14609	6.6433	6.41e-07	0.23953	8.02e-07	14.4936	0.00667113	1.24601	2.52131	0.418942	1246.56	2975.5	9.91e-09	1.98e-08	2.97e-08	3.96e-08	4.95e-08	5.95e-08	7	7.93e-08	8.92e-08	9.91e-08	25.1159	0.00128198	1.35561	2.31747	0.316853	2806.37	8857
69	TCGA	TCGA-14-0789	54	Young	Male	40	Low	Met	NA	TMZ Chemoradiation, TMZ Chemo	With	11.2364	Short	0	High	0.1633	0.076749	4.28e-10	0.20791	0.62207	0.031172	0.52637	0.77288	3.5653	0.48789	66.7231	6.84e-05	1.89581	1.65712	0.215604	16577.7	76889.7	0.17352	0.11302	2.85e-10	0.74568	0.22223	0.0047402	0.78926	0.32975	2.8197	0.71045	51.1653	0.000151635	3.21376	0.977544	0.347031	31171.4	89823.2
70	TCGA	TCGA-14-0812	65	Elderly	Male	40	Low	Met	NA	Alkylating Chemo	Without	3.25264	Short	0	High	0.22694	0.49794	2.23e-09	1.9655	0.04758	4.46e-09	5.2e-09	0.18563	6.69e-09	7.43e-09	40.5332	0.000304998	1.96398	1.59961	0.29699	9713.59	32706.8	0.12381	0.06752	2.43e-10	2.8289	0.26006	4.85e-10	0.00069228	0.66128	0.0035603	0.00035963	65.5944	7.2e-05	2.4403	1.28738	0.25345	25585.9	100950
71	TCGA	TCGA-14-1037	66	Elderly	Female	60	Low	Unmet	NA	Standard Radiation, TMZ Chemo	Without	19.2858	Long	0	Low	7.3e-09	1.46e-08	2.19e-08	4	3.65e-08	4.38e-08	5.11e-08	5.84e-08	6.57e-08	7.3e-08	24.7832	0.00133431	1.55987	2.01401	0.347459	3555.55	10233	0.11696	0.1358	9.11e-11	3.0177	0.15324	1.82e-10	7.71e-05	0.23707	2.73e-10	0.004298	112.389	1.43e-05	1.69095	1.85788	0.147228	25227.1	171347
72	TCGA	TCGA-14-1794	59	Young	Male	NA	NA	Unmet	NA	Nonstandard Radiation	Without	0.985647	Short	0	High	0.17582	0.2156	1.98e-10	2.5789	0.11314	3.96e-10	4.62e-10	0.20326	5.94e-10	0.23612	97.6263	2.18e-05	1.51117	2.07891	0.149759	17402.3	116202	0.10154	0.10764	1.74e-10	2.5846	0.3809	3.48e-10	0.17985	0.41267	0.055822	0.38821	56.5457	0.000112338	3.41752	0.919261	0.339104	39257.3	115768
73	TCGA	TCGA-19-1390	63	Young	Female	60	Low	Met	NA	Unspecified Radiation	Without	25.364	Long	0	Low	0.066699	4.64e-09	6.96e-09	2.5181	1.16e-08	1.39e-08	2.1265	1.86e-08	2.09e-08	2.32e-08	40.0448	0.000316293	1.26525	2.48298	0.229786	4338.44	18880.3	0.053355	1.09e-07	1.63e-07	2.7027	2.71e-07	3.26e-07	1.8968	4.34e-07	4.89e-07	5.43e-07	6.54197	0.0725442	3.58469	0.876391	1.27289	3215.33	2526
74	TCGA	TCGA-19-2624	51	Young	Male	NA	NA	Unmet	MUT	Unspecified Radiation	Without	0.164274	Short	0	Low	0.011758	1.07e-09	1.6e-09	0.40202	0.57183	3.2e-09	3.74e-09	0.17593	6.7624	5.34e-09	54.1096	0.000128205	1.4962	2.09971	0.212117	8419.24	39691.5	0.21296	0.074886	0.0026528	0.32549	0.28381	0.12708	1.074	0.546	2.674	0.70606	84.7644	3.33e-05	2.05658	1.52758	0.196112	25578.8	130429
75	TCGA	TCGA-19-2631	74	Elderly	Female	60	Low	Met	NA	Standard Radiation	Without	6.99809	Short	0	Low	0.18013	0.2372	5.4e-10	2.205	0.22131	1.08e-09	1.26e-09	0.71419	1.62e-09	0.16489	68.5041	6.32e-05	1.66218	1.89005	0.19612	13503.3	68852.3	0.12472	0.07482	3.21e-11	2.2971	0.20091	6.43e-11	0.96094	0.16412	0.3432	0.27501	112.921	1.41e-05	2.55151	1.23127	0.187914	53201.9	283118
76	TCGA	TCGA-19-5951	76	Elderly	Female	80	High	Unmet	NA	TMZ Chemoradiation, TMZ Chemo	With	8.0166	Short	0	High	0.12298	7.96e-10	0.0021543	0.1429	0.32365	0.14362	0.19241	0.80587	5.5538	0.066026	58.1849	0.000103109	1.52478	2.06036	0.205392	9504	46272.5	0.085261	5.85e-05	0.00087748	0.31262	0.44312	0.067039	0.36363	0.47477	5.2283	0.44254	27.245	0.0010043	3.1515	0.996855	0.500592	14126.6	28219.8
77	TCGA	TCGA-27-1834	56	Young	Male	80	High	Met	NA	TMZ Chemoradiation, TMZ Chemo	With	40.5101	Long	0	Low	0.16301	0.0025848	0.11193	0.0095121	0.16343	0.34993	0.95871	0.23355	4.5102	0.37716	106.285	1.69e-05	1.4414	2.17954	0.138336	17698.7	127940	0.089313	0.0078964	0.21815	0.0035265	0.19108	0.78266	0.84951	0.3042	3.6951	0.94526	15.9061	0.00504706	4.93611	0.636451	0.90498	16608.5	18352.3
78	TCGA	TCGA-27-1835	53	Young	Female	80	High	Met	NA	TMZ Chemoradiation, TMZ Chemo	With	21.29	Long	0	Low	0.57124	0.0088791	8.18e-09	1.09e-08	0.16113	0.12911	1.0705	0.00041786	1.7905	0.18646	33.5399	0.00053832	1.51749	2.07026	0.285025	4864.76	17067.8	0.10204	0.022803	0.0054321	0.22489	0.09269	0.33692	2.7325	0.19505	2.7111	0.3787	133.671	8.5e-06	2.04063	1.53952	0.148519	43569.6	293360
79	TCGA	TCGA-27-1838	59	Young	Female	80	High	Unmet	NA	Standard Radiation, TMZ Chemo	Without	11.4992	Short	0	Low	0.20504	0.024029	1.71e-09	2.9408	0.16063	3.42e-09	0.057182	0.059619	5.13e-09	5.71e-09	57.8551	0.000104883	1.32692	2.36758	0.189604	7350.06	38765.3	0.17674	0.12958	4.49e-10	2.2905	0.3584	8.99e-10	0.33682	0.50342	1.35e-09	0.031335	51.0883	0.000152323	2.68493	1.17008	0.311826	22512.6	72196
80	TCGA	TCGA-27-2526	79	Elderly	Female	40	Low	Unmet	NA	Unspecified Radiation	Without	2.85838	Short	0	Low	0.17083	4.36e-10	0.11862	8.71e-10	1.09e-09	1.8738	1.7981	1.74e-09	1.8273	0.1743	67.846	6.5e-05	1.56881	2.00253	0.190534	12028.7	63131.2	0.054621	0.0017471	0.077473	4.03e-10	0.041919	2.2277	1.7586	0.042813	2.3383	0.22631	51.5521	0.000148248	3.11192	1.00954	0.338856	29683	87597.7
81	TCGA	TCGA-76-4926	68	Elderly	Male	80	High	Unmet	NA	Nonstandard Radiation, TMZ Chemo	Without	4.53398	Short	0	High	0.16281	0.12608	3.08e-10	1.9364	0.63291	6.17e-10	0.44903	0.54919	0.27256	0.0039541	90.7088	2.72e-05	1.4016	2.24143	0.1496	13914.5	93011.2	0.1261	0.077213	8.8e-10	1.5288	0.24844	1.76e-09	0.5032	0.80337	1.6197	0.51127	35.312	0.000461274	3.3881	0.927244	0.447471	21967.9	49093.5
82	TCGA	TCGA-76-4927	58	Young	Male	80	High	Unmet	NA	Unspecified Therapy	NA	17.5774	Long	0	Low	0.2437	0.13063	2.37e-09	2.6665	0.11931	4.74e-09	5.53e-09	0.0040471	7.11e-09	7.9e-09	51.5941	0.000147886	1.36783	2.29678	0.206826	6766.09	32714	0.12912	0.14292	1.16e-10	2.87	0.16311	2.31e-10	0.058557	0.27877	3.47e-10	0.060799	84.7297	3.34e-05	2.28865	1.37268	0.209157	30991.9	148175
83	TCGA	TCGA-76-4928	85	Elderly	Female	80	High	Met	NA	Nonstandard Radiation, TMZ Chemo	Without	3.08836	Short	0	Low	0.14751	3.11e-10	4.67e-10	6.23e-10	0.0056774	2.6737	1.1834	1.25e-09	2.0971	0.036684	79.9918	3.97e-05	1.41723	2.21671	0.162399	12207	75166.8	0.0673	0.0023604	0.14716	3.4e-10	0.056614	1.8658	1.481	0.012024	2.9505	0.1928	50.0974	0.000161541	3.45965	0.908068	0.367346	34705.4	94476
84	TCGA	TCGA-76-4929	76	Elderly	Female	80	High	Met	NA	Unspecified Therapy	NA	3.64689	Short	0	High	0.22502	0.28555	2.62e-09	2.114	0.34284	5.24e-09	6.11e-09	0.2413	7.85e-09	0.049631	42.8735	0.000257728	1.69615	1.85219	0.262973	7980.4	30346.8	0.12516	0.085516	2.87e-10	2.9693	0.16522	5.74e-10	0.094907	0.34504	0.00026412	9.57e-10	53.8713	0.000129914	2.97322	1.05663	0.32112	28826.9	89770
85	TCGA	TCGA-76-4931	70	Elderly	Female	80	High	Unmet	NA	Nonstandard Radiation, TMZ Chemo	Without	9.16652	Short	0	Low	0.16244	4.93e-10	7.4e-10	0.010676	0.19712	0.012152	1.6227	0.054889	4.9669	0.028889	70.8249	5.72e-05	1.39774	2.24762	0.173257	10288.5	59383	0.12575	0.031428	1.42e-10	0.20324	0.16872	0.14021	2.9729	0.35311	2.2489	0.31909	69.0407	6.17e-05	2.80511	1.11995	0.26721	34962	130841
86	TCGA	TCGA-76-4932	50	Young	Female	80	High	Met	NA	Standard Radiation, TMZ Chemo	Without	47.9024	Long	0	High	0.18637	5.13e-10	7.7e-10	1.03e-09	0.016097	1.128	1.1069	2.05e-09	4.1292	0.054777	69.0086	6.18e-05	1.42694	2.20163	0.178175	10350.9	58093.7	0.12826	0.011783	9.8e-10	1.31e-09	0.23909	0.35826	2.3511	0.28106	3.2448	0.26783	35.254	0.000463555	3.24102	0.969322	0.436143	20241.3	46409.8
87	TCGA	TCGA-76-4934	66	Elderly	Female	80	High	Met	NA	Unspecified Therapy	NA	2.52983	Short	0	High	0.16854	0.00065201	2.6e-10	3.47e-10	0.0094076	1.5731	3.3583	6.94e-10	0.55085	0.26108	90.6003	2.73e-05	1.50483	2.08767	0.156228	15790.4	101073	0.067826	0.0090434	0.00011352	0.0059028	0.0099326	1.0995	4.5678	2.86e-09	0.76845	0.029703	28.4045	0.000886273	4.18862	0.750031	0.579103	24782.9	42795.3
88	TCGA	TCGA-76-6191	57	Young	Male	80	High	Unmet	NA	TMZ Chemoradiation, TMZ Chemo	With	16.6903	Long	0	Low	0.011012	6.86e-09	1.03e-08	1.37e-08	1.72e-08	2.06e-08	2.4e-08	2.74e-08	8.9009	3.43e-08	33.5749	0.000536639	1.38152	2.27401	0.269247	4113.6	15278.2	0.038288	1.33e-09	2e-09	0.026765	0.45987	4e-09	0.0019893	0.13083	7.6177	6.67e-09	37.2014	0.000394503	2.29351	1.36978	0.343171	11586	33761.5
89	TCGA	TCGA-76-6192	74	Elderly	Male	80	High	Unmet	NA	Standard Radiation, TMZ Chemo	Without	3.28549	Short	0	High	0.1537	0.14878	9.47e-10	2.8086	0.24299	1.89e-09	2.21e-09	0.16924	2.84e-09	3.16e-09	65.4466	7.25e-05	1.42482	2.20491	0.183767	9687.06	52713.7	0.079973	0.10237	1.06e-10	2.9359	0.1799	2.13e-10	2.48e-10	0.42249	0.31063	0.11558	77.4786	4.37e-05	2.69232	1.16687	0.243284	37291.4	153284
90	TCGA	TCGA-76-6193	78	Elderly	Male	60	Low	Unmet	NA	Standard Radiation, TMZ Chemo	Without	2.6941	Short	0	High	0.013253	1.25e-07	1.88e-07	0.25106	0.8152	3.75e-07	4.38e-07	0.11403	6.7202	6.25e-07	12.7243	0.00985894	1.61289	1.94781	0.528845	1696.71	3208.33	0.045929	0.045443	4.65e-10	0.60319	0.76731	9.3e-10	0.0059263	1.0033	4.4413	0.073581	65.9922	7.07e-05	1.85836	1.69051	0.214451	15783	73597
91	TCGA	TCGA-76-6280	57	Young	Male	80	High	Met	NA		NA	11.3678	Short	0	High	0.026129	4.55e-09	6.82e-09	2.2818	1.3422	1.36e-08	1.59e-08	0.31164	0.86425	2.27e-08	37.9206	0.00037248	1.38549	2.26749	0.250716	4785.17	19086	0.1601	0.075549	3.32e-10	1.7989	0.50554	6.63e-10	0.50073	0.73434	0.7914	0.0003154	68.2293	6.39e-05	2.04249	1.53812	0.222464	19472.2	87529.8
92	TCGA	TCGA-76-6282	63	Young	Male	80	High	Unmet	NA	TMZ Chemoradiation, TMZ Chemo	With	17.0517	Long	0	High	0.17094	0.27117	4.03e-10	1.7177	0.50077	8.06e-10	9.4e-10	0.88163	0.35363	0.14395	82.663	3.6e-05	1.43332	2.19182	0.160312	12958.5	80833.2	0.092605	0.073915	9.81e-11	3.2051	0.097368	1.96e-10	0.0007204	0.06001	0.36323	0.017267	80.9423	3.83e-05	2.60528	1.20586	0.232356	37043.3	159425
93	TCGA	TCGA-76-6285	64	Young	Female	80	High	Unmet	NA	TMZ Chemo	Without	8.34514	Short	0	High	0.29509	2.65e-09	3.98e-09	5.31e-09	0.073762	0.98415	0.88427	1.06e-08	3.5924	0.0065567	41.9155	0.000275806	1.4846	2.11612	0.246086	6110.92	24832.5	0.16171	0.0018747	2.42e-09	3.23e-09	0.21247	0.80767	1.7332	0.25724	3.1163	0.34228	27.5321	0.00097322	3.17308	0.990077	0.499495	14482.2	28993.7
94	TCGA	TCGA-76-6286	60	Young	Male	80	High	Unmet	NA		NA	20.9614	Long	0	High	0.0090918	1.83e-08	2.75e-08	0.58073	4.58e-08	5.5e-08	5.9201	7.33e-08	8.24e-08	9.16e-08	24.428	0.00139337	1.45198	2.16366	0.33573	3071.53	9148.83	0.23085	8.59e-09	1.29e-08	0.90479	2.15e-08	2.58e-08	3.8007	3.44e-08	3.86e-08	4.29e-08	18.0052	0.00347962	2.89532	1.08506	0.609993	7377.25	12094
95	TCGA	TCGA-76-6656	66	Elderly	Male	60	Low	Met	NA		NA	4.82967	Short	0	Low	0.25485	0.061227	7.46e-10	0.040187	1.24e-09	0.22854	4.3557	1.99e-09	2.24e-09	0.44162	71.223	5.62e-05	1.38339	2.27094	0.171609	10167.3	59246.8	0.12294	0.026957	1.55e-10	0.86198	0.10658	0.59463	3.2257	0.075876	0.31534	0.22322	72.0675	5.43e-05	2.55441	1.22987	0.246194	31100.9	126327
96	TCGA	TCGA-76-6657	74	Elderly	Male	80	High	Met	NA		NA	5.0268	Short	0	High	0.14701	0.0011241	2.72e-10	0.12384	0.28059	0.47045	1.643	0.14281	3.7733	0.15127	97.2274	2.21e-05	1.33513	2.35303	0.139375	13856.3	99417.5	0.090421	0.042037	0.000137	0.22614	0.11999	1.2606	2.3358	0.34543	1.5925	0.44069	41.5689	0.000282762	3.74933	0.837909	0.431178	32062.7	74360.7
97	TCGA	TCGA-06-0241	65	Elderly	Female	100	High	NA	NA	Standard Radiation	Without	14.949	Long	1	Low	0.074883	3.92e-09	0.0054468	7.84e-09	9.8e-09	0.16101	1.37e-08	1.57e-08	8.0682	1.96e-08	41.0446	0.000293738	1.314	2.39087	0.231605	4783.42	20653.3	0.16407	7.72e-09	0.00018638	1.54e-08	0.10126	0.64521	0.036529	3.09e-08	6.3258	3.86e-08	15.7956	0.00515372	3.54774	0.885518	0.745411	9089.04	12193.3
98	TCGA	TCGA-06-0644	71	Elderly	Male	80	High	NA	NA	Standard Radiation, TMZ Chemo	Without	12.3206	NA	1	Low	9.32e-08	1.86e-07	2.8e-07	3.73e-07	4.66e-07	5.59e-07	7	7.45e-07	8.39e-07	9.32e-07	14.131	0.00719795	1.22179	2.5713	0.420378	1167.25	2776.67	0.079335	1.53e-09	2.3e-09	0.029775	3.83e-09	0.00033207	6.3922	6.13e-09	6.89e-09	7.66e-09	38.9887	0.000342699	2.04221	1.53833	0.311202	9946.44	31961.3
99	TCGA	TCGA-06-1084	54	Young	Male	80	High	Met	NA	Standard Radiation, TMZ Chemo	Without	7.42521	NA	1	High	0.2096	3.46e-09	5.19e-09	2.2666	0.095482	1.04e-08	1.2663	1.38e-08	0.2138	1.73e-08	36.3346	0.000423415	1.64332	1.91173	0.284962	6180.82	21690	0.078228	3.79e-09	5.68e-09	3.1746	0.3311	1.14e-08	0.20131	0.0013923	0.29682	1.89e-08	23.036	0.00166152	2.91997	1.0759	0.528844	10067.7	19037.2
100	TCGA	TCGA-06-5413	67	Elderly	Male	60	Low	Unmet	NA	Standard Radiation, TMZ Chemo	Without	8.80511	NA	1	Low	0.1739	0.0049724	3.21e-09	4.28e-09	0.57149	6.42e-09	0.01145	1.3287	2.7216	2.392	45.9772	0.000208978	1.42986	2.19713	0.227613	6381.76	28037.8	0.16884	0.059563	6.07e-10	0.11691	0.31212	0.16076	0.3785	0.23916	5.1394	0.27918	45.3096	0.000218352	2.80957	1.11818	0.344362	21151.5	61422.3
101	TCGA	TCGA-14-1829	57	Young	Male	60	Low	Unmet	NA	TMZ Chemoradiation, TMZ Chemo	With	7.16237	NA	1	Low	0.035264	0.05538	7.14e-10	0.6184	0.82584	1.43e-09	0.01069	1.3222	4.0476	0.0074046	69.7979	5.97e-05	1.45314	2.16194	0.178906	10842.4	60603.8	0.1961	0.10453	1.26e-10	0.34483	0.12686	0.20822	0.87013	0.12781	3.4652	0.80049	76.2771	4.58e-05	2.57117	1.22186	0.238884	33687.5	141020
102	TCGA	TCGA-19-5954	72	Elderly	Female	60	Low	Met	NA	TMZ Chemoradiation, TMZ Chemo	With	7.95089	NA	1	Low	0.03276	3.6e-09	5.4e-09	7.2e-09	9e-09	0.23781	0.0053469	1.44e-08	8.3416	1.8e-08	38.2198	0.0003638	1.51178	2.07808	0.262945	5651.79	21494.2	0.13078	0.020358	7.48e-11	0.065217	0.19936	0.66426	2.0898	0.31115	3.0147	0.19749	93.7576	2.46e-05	2.37152	1.32472	0.201075	37309.3	185550
103	TCGA	TCGA-76-4935	52	Young	Female	80	High	Met	NA	Standard Radiation, TMZ Chemo	Without	10.7764	NA	1	Low	0.15962	0.0057114	5.01e-10	6.68e-10	8.35e-10	1.0016	4.6865	1.34e-09	1.5e-09	0.010854	82.7367	3.59e-05	1.31595	2.38731	0.15222	11123.2	73073.7	0.11137	0.0076717	3.28e-09	0.13769	0.0008267	0.45197	5.2142	8.75e-09	0.0098211	0.28901	20.5453	0.00234202	4.11927	0.762658	0.696322	16303.9	23414.3
104	TCGA	TCGA-76-6662	58	Young	Male	80	High	Unmet	NA		NA	9.26508	NA	1	High	0.013423	1.76e-08	2.64e-08	3.52e-08	4.41e-08	5.29e-08	6.6471	7.05e-08	0.33286	8.81e-08	26.3741	0.00110713	1.32904	2.36381	0.304062	2871.71	9444.5	0.20416	0.011841	3.41e-10	0.10403	0.012481	0.063749	5.0699	9.1e-10	0.21266	0.028909	75.0512	4.8e-05	1.76144	1.78354	0.192243	16724.4	86996.2
105	TCGA	TCGA-76-6663	44	Young	Female	80	High	Unmet	NA		NA	7.7209	NA	1	High	0.11242	0.16655	7.37e-10	2.9287	0.22464	1.47e-09	1.72e-09	0.21759	2.21e-09	2.46e-09	73.796	5.05e-05	1.32089	2.37839	0.163398	9762.49	59746.8	0.06197	0.11998	2.52e-10	3.179	0.19597	5.05e-10	5.89e-10	0.3049	0.053907	8.41e-10	60.4386	9.2e-05	2.68638	1.16945	0.282005	27570.2	97765
[truncated: 455 more columns]

## Sheet: Table S4
Radiomic feature	Median	Absolute value of median	Median absolute deviation	Average	Molde_1	Molde_2	Molde_3	Molde_4	Molde_5	Molde_6	Molde_7	Molde_8	Molde_9	Molde_10	Molde_11	Molde_12	Molde_13	Molde_14	Molde_15	Molde_16	Molde_17	Molde_18	Molde_19	Molde_20	Molde_21	Molde_22	Molde_23	Molde_24	Molde_25	Molde_26	Molde_27	Molde_28	Molde_29	Molde_30	Molde_31	Molde_32	Molde_33	Molde_34	Molde_35	Molde_36	Molde_37	Molde_38	Molde_39	Molde_40	Molde_41	Molde_42	Molde_43	Molde_44	Molde_45
T2_core_GLCMhomogeniety_3_SD	11.8658	11.8658	3.06498	10.0905	3.23654	0	12.2009	11.5742	12.5637	11.5742	12.1736	11.5742	12.2009	12.4532	12.5637	11.7018	12.1736	12.4532	12.2009	12.4532	11.8658	11.4383	3.23654	11.4354	7.57332	11.7018	12.4532	12.5637	0	11.8272	12.2009	11.4354	12.2009	12.5637	11.8658	11.4354	12.4532	0	12.1736	10.3885	0	11.7018	11.5742	12.5637	12.1736	10.3636	11.4383	0	3.23654
T2_prewitt_rim_GLCMcorrelation_3_SD	7.46811	7.46811	9.21628	12.5062	12.8995	117.148	4.7091	9.75434	5.49346	9.75434	7.46811	9.75434	4.7091	6.11926	5.49346	8.97847	7.46811	6.11926	4.7091	6.11926	8.20542	3.02666	12.8995	10.4658	12.0344	8.97847	6.11926	5.49346	61.0904	3.88219	4.7091	10.4658	4.7091	5.49346	8.20542	10.4658	6.11926	89.3453	7.46811	1.14859	17.7203	8.97847	9.75434	5.49346	7.46811	11.2116	3.02666	13.8061	12.8995
core_on_MNI_Sphericity	1.10715	1.10715	0.12214	1.08071	1.2704	1.09185	0.951142	1.21593	1.01724	1.21593	1.13838	1.21593	0.951142	1.06803	1.01724	1.19305	1.13838	1.06803	0.951142	1.06803	1.1684	0.812207	1.2704	1.22936	1.26611	1.19305	1.06803	1.01724	0.843079	0.882741	0.951142	1.22936	0.951142	1.01724	1.1684	1.22936	1.06803	0.756321	1.13838	0.660245	1.19979	1.19305	1.21593	1.01724	1.13838	1.24536	0.812207	1.26111	1.2704
T1_edema_GLCMcorrelation_2	0.744787	0.744787	1.28834	1.34087	3.85864	0	0	2.51953	0	2.51953	1.24294	2.51953	0	0.243115	0	2.13519	1.24294	0.243115	0	0.243115	1.72318	0	3.85864	2.91426	3.61803	2.13519	0.243115	0	0	0	0	2.91426	0	0	1.72318	2.91426	0.243115	0	1.24294	0	4.78204	2.13519	2.51953	0	1.24294	3.257	0	4.00578	3.85864
core_MNI_loc2	-0.316868	0.316868	0.185229	-0.396968	-0.498547	-2.29001	-0.201086	-0.389948	-0.232803	-0.389948	-0.316868	-0.389948	-0.201086	-0.263388	-0.232803	-0.365315	-0.316868	-0.263388	-0.201086	-0.263388	-0.340693	-0.135629	-0.498547	-0.413229	-0.469061	-0.365315	-0.263388	-0.232803	-0.974565	-0.168774	-0.201086	-0.413229	-0.201086	-0.232803	-0.340693	-0.413229	-0.263388	-1.85769	-0.316868	-0.0643351	-0.583524	-0.365315	-0.389948	-0.232803	-0.316868	-0.439515	-0.135629	-0.526439	-0.498547
z_score_edema_GLRLMLrge	-0.0246095	0.0246095	0.00775646	-0.0277239	-0.0352518	-0.089007	-0.0191835	-0.0295773	-0.0204046	-0.0295773	-0.0246095	-0.0295773	-0.0191835	-0.0215413	-0.0204046	-0.0279356	-0.0246095	-0.0215413	-0.0191835	-0.0215413	-0.0262815	-0.0166124	-0.0352518	-0.0313485	-0.0344189	-0.0279356	-0.0215413	-0.0204046	-0.0625012	-0.0179203	-0.0191835	-0.0313485	-0.0191835	-0.0204046	-0.0262815	-0.0313485	-0.0215413	-0.0641664	-0.0246095	-0.0134111	-0.0361009	-0.0279356	-0.0295773	-0.0204046	-0.0246095	-0.0329938	-0.0166124	-0.0357612	-0.0352518
T1_core_GLCMcontrast_3	0.0172402	0.0172402	0.0304746	0.0313442	0.0911598	0	0	0.0607445	0	0.0607445	0.0276137	0.0607445	0	0.0076558	0	0.049383	0.0276137	0.0076558	0	0.0076558	0.0381105	0	0.0911598	0.0712436	0.0855357	0.049383	0.0076558	0	0	0	0	0.0712436	0	0	0.0381105	0.0712436	0.0076558	0	0.0276137	0	0.144852	0.049383	0.0607445	0	0.0276137	0.0792897	0	0.0981268	0.0911598
z_score_core_Mode	0.0163017	0.0163017	0.088187	0.0708682	0.0801691	1.17306	0	0.0471499	0	0.0471499	0.0163017	0.0471499	0	0	0	0.0367213	0.0163017	0	0	0	0.0263805	0	0.0801691	0.0566108	0.0720975	0.0367213	0	0	0.470939	0	0	0.0566108	0	0	0.0263805	0.0566108	0	0.807239	0.0163017	0	0.133827	0.0367213	0.0471499	0	0.0163017	0.0647921	0	0.0886743	0.0801691
T1_edema_GLRLMLrge_SD	-0.0025639	0.0025639	0.00123488	-0.00213072	0	0	-0.0025639	-0.00175501	-0.00355775	-0.00175501	-0.00322084	-0.00175501	-0.0025639	-0.00397483	-0.00355775	-0.0022151	-0.00322084	-0.00397483	-0.0025639	-0.00397483	-0.00269574	-0.000368332	0	-0.00111435	0	-0.0022151	-0.00397483	-0.00355775	0	-0.00148476	-0.0025639	-0.00111435	-0.0025639	-0.00355775	-0.00269574	-0.00111435	-0.00397483	0	-0.00322084	0	0	-0.0022151	-0.00175501	-0.00355775	-0.00322084	-0.000461809	-0.000368332	0	0
T2_prewitt_rim_GLRLMGln	-0.000759135	0.000759135	0.00256128	-0.00226408	-0.00284223	-0.0351981	0	-0.00174059	-3.61558e-05	-0.00174059	-0.000759135	-0.00174059	0	-0.000255063	-3.61558e-05	-0.00140687	-0.000759135	-0.000255063	0	-0.000255063	-0.00106903	0	-0.00284223	-0.002068	-0.00259629	-0.00140687	-0.000255063	-3.61558e-05	-0.0132296	0	0	-0.002068	0	-3.61558e-05	-0.00106903	-0.002068	-0.000255063	-0.0227992	-0.000759135	0	-0.00441283	-0.00140687	-0.00174059	-3.61558e-05	-0.000759135	-0.0023364	0	-0.00312222	-0.00284223
T1Gd_edema_Max	0.000309652	0.000309652	0.00452603	0.0032319	0.00308686	0.0629791	0	0.00142618	0	0.00142618	0.000309652	0.00142618	0	0	0	0.0010574	0.000309652	0	0	0	0.000681748	0	0.00308686	0.00178059	0.00263164	0.0010574	0	0	0.0222852	0	0	0.00178059	0	0	0.000681748	0.00178059	0	0.0434807	0.000309652	0	0.00528784	0.0010574	0.00142618	0	0.000309652	0.00220971	0	0.00349684	0.00308686
T2_core_Median	1.84452e-05	1.84452e-05	0.000228606	0.000217652	0	0	0	0.000450744	0	0.000450744	0.000616345	0.000450744	0	0.000200241	0	0.000587824	0.000616345	0.000200241	0	0.000200241	0.000679085	0	0	0.000202742	0	0.000587824	0.000200241	0	0	0	0	0.000202742	0	0	0.000679085	0.000202742	0.000200241	0	0.000616345	0	0	0.000587824	0.000450744	0	0.000616345	1.84452e-05	0	0	0
T2_prewitt_rim_GLRLMHrge	-1.79074e-05	1.79074e-05	2.22739e-05	-2.23219e-05	-5.2076e-05	-0.000308941	0	-3.95208e-05	0	-3.95208e-05	-1.79074e-05	-3.95208e-05	0	0	0	-3.27391e-05	-1.79074e-05	0	0	0	-2.61992e-05	0	-5.2076e-05	-4.24885e-05	-4.79478e-05	-3.27391e-05	0	0	0	0	0	-4.24885e-05	0	0	-2.61992e-05	-4.24885e-05	0	-3.73464e-05	-1.79074e-05	0	-9.49525e-05	-3.27391e-05	-3.95208e-05	0	-1.79074e-05	-4.41786e-05	0	-5.64142e-05	-5.2076e-05
core_MNI_loc0	0	0	0	0	0	0	0	0	0	0	0	0	0	0	0	0	0	0	0	0	0	0	0	0	0	0	0	0	0	0	0	0	0	0	0	0	0	0	0	0	0	0	0	0	0	0	0	0	0
core_MNI_loc1	0	0	0.263767	-0.142076	0	-3.82202	0	0	0	0	0	0	0	0	0	0	0	0	0	0	0	0	0	0	0	0	0	0	-1.17515	0	0	0	0	0	0	0	0	-2.62323	0	0	-0.014486	0	0	0	0	0	0	0	0
core_MNI_loc3	0	0	0	0	0	0	0	0	0	0	0	0	0	0	0	0	0	0	0	0	0	0	0	0	0	0	0	0	0	0	0	0	0	0	0	0	0	0	0	0	0	0	0	0	0	0	0	0	0
core_MNI_loc4	0	0	0	0	0	0	0	0	0	0	0	0	0	0	0	0	0	0	0	0	0	0	0	0	0	0	0	0	0	0	0	0	0	0	0	0	0	0	0	0	0	0	0	0	0	0	0	0	0
core_MNI_loc5	0	0	0.0507428	0.0279079	0	0.852867	0	0	0	0	0	0	0	0	0	0	0	0	0	0	0	0	0	0	0	0	0	0	0.30698	0	0	0	0	0	0	0	0	0.397517	0	0	0.0442791	0	0	0	0	0	0	0	0
core_MNI_loc6	0	0	0.00678377	0.0035723	0	0.140216	0	0	0	0	0	0	0	0	0	0	0	0	0	0	0	0	0	0	0	0	0	0	0	0	0	0	0	0	0	0	0	0.0787931	0	0	0	0	0	0	0	0	0	0	0
core_MNI_loc7	0	0	0.000299671	0.000151365	0	0.0149851	0	0	0	0	0	0	0	0	0	0	0	0	0	0	0	0	0	0	0	0	0	0	0	0	0	0	0	0	0	0	0	0	0	0	0	0	0	0	0	0	0	0	0
core_MNI_loc8	0	0	0	0	0	0	0	0	0	0	0	0	0	0	0	0	0	0	0	0	0	0	0	0	0	0	0	0	0	0	0	0	0	0	0	0	0	0	0	0	0	0	0	0	0	0	0	0	0
core_MNI_loc9	0	0	0.037482	0.0201092	0	0.452415	0	0	0	0	0	0	0	0	0	0	0	0	0	0	0	0	0	0	0	0	0	0	0.220273	0	0	0	0	0	0	0	0	0.353549	0	0	0	0	0	0	0	0	0	0	0
core_on_MNI_Compactness01	0	0	0	0	0	0	0	0	0	0	0	0	0	0	0	0	0	0	0	0	0	0	0	0	0	0	0	0	0	0	0	0	0	0	0	0	0	0	0	0	0	0	0	0	0	0	0	0	0
core_on_MNI_Compactness02	0	0	0.0773929	-0.0403258	0	0	0	0	0	0	0	0	0	0	0	0	0	0	0	0	0	0	0	0	0	0	0	0	-2.48754	0	0	0	0	0	0	0	0	0	0	0	0	0	0	0	0	0	0	0	0
core_on_MNI_Spherical_Disporoportion	0	0	0	0	0	0	0	0	0	0	0	0	0	0	0	0	0	0	0	0	0	0	0	0	0	0	0	0	0	0	0	0	0	0	0	0	0	0	0	0	0	0	0	0	0	0	0	0	0
core_on_MNI_Surface_to_Volume_ratio	0	0	0.202903	-0.107997	0	-2.2356	0	0	0	0	0	0	0	0	0	0	0	0	0	0	0	0	0	0	0	0	0	0	-0.581927	0	0	0	0	0	0	0	0	-2.0489	0	0	0	0	0	0	0	0	0	0	0
core_on_MNI_Total_Surface_Area	0	0	5.26819e-06	-3.29623e-06	-5.70042e-06	0	0	0	0	0	0	0	0	0	0	0	0	0	0	0	0	0	-5.70042e-06	-6.76926e-07	-4.08117e-06	0	0	0	-9.25643e-05	0	0	-6.76926e-07	0	0	0	-6.76926e-07	0	0	0	0	-1.51054e-05	0	0	0	0	-2.49484e-06	0	-7.60659e-06	-5.70042e-06
core_on_MNI_Total_Volume	0	0	0	0	0	0	0	0	0	0	0	0	0	0	0	0	0	0	0	0	0	0	0	0	0	0	0	0	0	0	0	0	0	0	0	0	0	0	0	0	0	0	0	0	0	0	0	0	0
edema_MNI_loc0	0	0	0.393265	-0.209318	0	-4.22014	0	0	0	0	0	0	0	0	0	0	0	0	0	0	0	0	0	0	0	0	0	0	-2.74031	0	0	0	0	0	0	0	0	-3.65279	0	0	0	0	0	0	0	0	0	0	0
edema_MNI_loc1	0	0	0	0	0	0	0	0	0	0	0	0	0	0	0	0	0	0	0	0	0	0	0	0	0	0	0	0	0	0	0	0	0	0	0	0	0	0	0	0	0	0	0	0	0	0	0	0	0
edema_MNI_loc2	0	0	0.021833	-0.0114972	0	0	0	0	0	0	0	0	0	0	0	0	0	0	0	0	0	0	0	0	0	0	0	0	-0.405264	0	0	0	0	0	0	0	0	0	0	0	-0.0770287	0	0	0	0	0	0	0	0
edema_MNI_loc3	0	0	0.0560184	0.0298163	0	0.698565	0	0	0	0	0	0	0	0	0	0	0	0	0	0	0	0	0	0	0	0	0	0	0.303461	0	0	0	0	0	0	0	0	0.551834	0	0	0	0	0	0	0	0	0	0	0
edema_MNI_loc4	0	0	0.0108526	0.00559585	0	0.462475	0	0	0	0	0	0	0	0	0	0	0	0	0	0	0	0	0	0	0	0	0	0	0	0	0	0	0	0	0	0	0	0.0803784	0	0	0	0	0	0	0	0	0	0	0
edema_MNI_loc5	0	0	0.0139166	-0.00710178	0	-0.64572	0	0	0	0	0	0	0	0	0	0	0	0	0	0	0	0	0	0	0	0	0	0	0	0	0	0	0	0	0	0	0	-0.0573559	0	0	0	0	0	0	0	0	0	0	0
edema_MNI_loc6	0	0	0.000102649	-5.18482e-05	0	0	0	0	0	0	0	0	0	0	0	0	0	0	0	0	0	0	0	0	0	0	0	0	0	0	0	0	0	0	0	0	0	0	0	0	0	0	0	0	0	0	0	0	0
edema_MNI_loc7	0	0	0	0	0	0	0	0	0	0	0	0	0	0	0	0	0	0	0	0	0	0	0	0	0	0	0	0	0	0	0	0	0	0	0	0	0	0	0	0	0	0	0	0	0	0	0	0	0
edema_MNI_loc8	0	0	0.00467739	0.00247122	0	0	0	0	0	0	0	0	0	0	0	0	0	0	0	0	0	0	0	0	0	0	0	0	0.0532062	0	0	0	0	0	0	0	0	0.0391627	0	0	0.000763685	0	0	0	0	0	0	0	0
edema_MNI_loc9	0	0	0	0	0	0	0	0	0	0	0	0	0	0	0	0	0	0	0	0	0	0	0	0	0	0	0	0	0	0	0	0	0	0	0	0	0	0	0	0	0	0	0	0	0	0	0	0	0
edema_on_MNI_Compactness01	0	0	0	0	0	0	0	0	0	0	0	0	0	0	0	0	0	0	0	0	0	0	0	0	0	0	0	0	0	0	0	0	0	0	0	0	0	0	0	0	0	0	0	0	0	0	0	0	0
edema_on_MNI_Compactness02	0	0	0	0	0	0	0	0	0	0	0	0	0	0	0	0	0	0	0	0	0	0	0	0	0	0	0	0	0	0	0	0	0	0	0	0	0	0	0	0	0	0	0	0	0	0	0	0	0
edema_on_MNI_Spherical_Disporoportion	0	0	0	0	0	0	0	0	0	0	0	0	0	0	0	0	0	0	0	0	0	0	0	0	0	0	0	0	0	0	0	0	0	0	0	0	0	0	0	0	0	0	0	0	0	0	0	0	0
edema_on_MNI_Sphericity	0	0	0	0	0	0	0	0	0	0	0	0	0	0	0	0	0	0	0	0	0	0	0	0	0	0	0	0	0	0	0	0	0	0	0	0	0	0	0	0	0	0	0	0	0	0	0	0	0
edema_on_MNI_Surface_to_Volume_ratio	0	0	0	0	0	0	0	0	0	0	0	0	0	0	0	0	0	0	0	0	0	0	0	0	0	0	0	0	0	0	0	0	0	0	0	0	0	0	0	0	0	0	0	0	0	0	0	0	0
edema_on_MNI_Total_Surface_Area	0	0	0	0	0	0	0	0	0	0	0	0	0	0	0	0	0	0	0	0	0	0	0	0	0	0	0	0	0	0	0	0	0	0	0	0	0	0	0	0	0	0	0	0	0	0	0	0	0
edema_on_MNI_Total_Volume	0	0	0	0	0	0	0	0	0	0	0	0	0	0	0	0	0	0	0	0	0	0	0	0	0	0	0	0	0	0	0	0	0	0	0	0	0	0	0	0	0	0	0	0	0	0	0	0	0
T1_core_Entropy	0	0	0	0	0	0	0	0	0	0	0	0	0	0	0	0	0	0	0	0	0	0	0	0	0	0	0	0	0	0	0	0	0	0	0	0	0	0	0	0	0	0	0	0	0	0	0	0	0
T1_core_GLCMcontrast_1	0	0	0.182292	0.0980811	0	1.14127	0	0	0	0	0	0	0	0	0	0	0	0	0	0	0	0	0	0	0	0	0	0	1.06429	0	0	0	0	0	0	0	0	1.7701	0	0	0	0	0	0	0	0	0	0	0
T1_core_GLCMcontrast_1_SD	0	0	0.312993	0.164896	0	10.972	0	0	0	0	0	0	0	0	0	0	0	0	0	0	0	0	0	0	0	0	0	0	0	0	0	0	0	0	0	0	0	2.84121	0	0	0	0	0	0	0	0	0	0	0
T1_core_GLCMcontrast_2	0	0	0	0	0	0	0	0	0	0	0	0	0	0	0	0	0	0	0	0	0	0	0	0	0	0	0	0	0	0	0	0	0	0	0	0	0	0	0	0	0	0	0	0	0	0	0	0	0
T1_core_GLCMcontrast_2_SD	0	0	0	0	0	0	0	0	0	0	0	0	0	0	0	0	0	0	0	0	0	0	0	0	0	0	0	0	0	0	0	0	0	0	0	0	0	0	0	0	0	0	0	0	0	0	0	0	0
T1_core_GLCMcontrast_3_SD	0	0	0	0	0	0	0	0	0	0	0	0	0	0	0	0	0	0	0	0	0	0	0	0	0	0	0	0	0	0	0	0	0	0	0	0	0	0	0	0	0	0	0	0	0	0	0	0	0
T1_core_GLCMcorrelation_1	0	0	0	0	0	0	0	0	0	0	0	0	0	0	0	0	0	0	0	0	0	0	0	0	0	0	0	0	0	0	0	0	0	0	0	0	0	0	0	0	0	0	0	0	0	0	0	0	0
T1_core_GLCMcorrelation_1_SD	0	0	0	0	0	0	0	0	0	0	0	0	0	0	0	0	0	0	0	0	0	0	0	0	0	0	0	0	0	0	0	0	0	0	0	0	0	0	0	0	0	0	0	0	0	0	0	0	0
T1_core_GLCMcorrelation_2	0	0	0	0	0	0	0	0	0	0	0	0	0	0	0	0	0	0	0	0	0	0	0	0	0	0	0	0	0	0	0	0	0	0	0	0	0	0	0	0	0	0	0	0	0	0	0	0	0
T1_core_GLCMcorrelation_2_SD	0	0	0	0	0	0	0	0	0	0	0	0	0	0	0	0	0	0	0	0	0	0	0	0	0	0	0	0	0	0	0	0	0	0	0	0	0	0	0	0	0	0	0	0	0	0	0	0	0
T1_core_GLCMcorrelation_3	0	0	0	0	0	0	0	0	0	0	0	0	0	0	0	0	0	0	0	0	0	0	0	0	0	0	0	0	0	0	0	0	0	0	0	0	0	0	0	0	0	0	0	0	0	0	0	0	0
T1_core_GLCMcorrelation_3_SD	0	0	0	0	0	0	0	0	0	0	0	0	0	0	0	0	0	0	0	0	0	0	0	0	0	0	0	0	0	0	0	0	0	0	0	0	0	0	0	0	0	0	0	0	0	0	0	0	0
T1_core_GLCMenergy_1	0	0	0	0	0	0	0	0	0	0	0	0	0	0	0	0	0	0	0	0	0	0	0	0	0	0	0	0	0	0	0	0	0	0	0	0	0	0	0	0	0	0	0	0	0	0	0	0	0
T1_core_GLCMenergy_1_SD	0	0	0	0	0	0	0	0	0	0	0	0	0	0	0	0	0	0	0	0	0	0	0	0	0	0	0	0	0	0	0	0	0	0	0	0	0	0	0	0	0	0	0	0	0	0	0	0	0
T1_core_GLCMenergy_2	0	0	0	0	0	0	0	0	0	0	0	0	0	0	0	0	0	0	0	0	0	0	0	0	0	0	0	0	0	0	0	0	0	0	0	0	0	0	0	0	0	0	0	0	0	0	0	0	0
T1_core_GLCMenergy_2_SD	0	0	0	0	0	0	0	0	0	0	0	0	0	0	0	0	0	0	0	0	0	0	0	0	0	0	0	0	0	0	0	0	0	0	0	0	0	0	0	0	0	0	0	0	0	0	0	0	0
T1_core_GLCMenergy_3	0	0	0	0	0	0	0	0	0	0	0	0	0	0	0	0	0	0	0	0	0	0	0	0	0	0	0	0	0	0	0	0	0	0	0	0	0	0	0	0	0	0	0	0	0	0	0	0	0
T1_core_GLCMenergy_3_SD	0	0	0	0	0	0	0	0	0	0	0	0	0	0	0	0	0	0	0	0	0	0	0	0	0	0	0	0	0	0	0	0	0	0	0	0	0	0	0	0	0	0	0	0	0	0	0	0	0
T1_core_GLCMhomogeniety_1	0	0	0	0	0	0	0	0	0	0	0	0	0	0	0	0	0	0	0	0	0	0	0	0	0	0	0	0	0	0	0	0	0	0	0	0	0	0	0	0	0	0	0	0	0	0	0	0	0
T1_core_GLCMhomogeniety_1_SD	0	0	0	0	0	0	0	0	0	0	0	0	0	0	0	0	0	0	0	0	0	0	0	0	0	0	0	0	0	0	0	0	0	0	0	0	0	0	0	0	0	0	0	0	0	0	0	0	0
T1_core_GLCMhomogeniety_2	0	0	0	0	0	0	0	0	0	0	0	0	0	0	0	0	0	0	0	0	0	0	0	0	0	0	0	0	0	0	0	0	0	0	0	0	0	0	0	0	0	0	0	0	0	0	0	0	0
T1_core_GLCMhomogeniety_2_SD	0	0	36.8169	19.6227	0	546.651	0	0	0	0	0	0	0	0	0	0	0	0	0	0	0	0	0	0	0	0	0	0	153.968	0	0	0	0	0	0	0	0	363.471	0	0	0	0	0	0	0	0	0	0	0
T1_core_GLCMhomogeniety_3	0	0	0.637078	-0.372325	-0.845303	0	0	0	0	0	0	0	0	0	0	0	0	0	0	0	0	0	-0.845303	0	-0.214222	0	0	0	-12.3493	0	0	0	0	0	0	0	0	0	0	0	-2.66139	0	0	0	0	0	0	-1.42762	-0.845303
T1_core_GLCMhomogeniety_3_SD	0	0	0	0	0	0	0	0	0	0	0	0	0	0	0	0	0	0	0	0	0	0	0	0	0	0	0	0	0	0	0	0	0	0	0	0	0	0	0	0	0	0	0	0	0	0	0	0	0
T1_core_GLRLMGln	0	0	3.7636e-05	-2.0032e-05	0	-0.000307118	0	0	0	0	0	0	0	0	0	0	0	0	0	0	0	0	0	0	0	0	0	0	-0.00042886	0	0	0	0	0	0	0	0	-0.000260737	0	0	0	0	0	0	0	0	0	0	0
T1_core_GLRLMGln_SD	0	0	6.05637e-06	-3.05909e-06	0	-0.00030285	0	0	0	0	0	0	0	0	0	0	0	0	0	0	0	0	0	0	0	0	0	0	0	0	0	0	0	0	0	0	0	0	0	0	0	0	0	0	0	0	0	0	0
T1_core_GLRLMHrge	0	0	2.91335e-05	-1.53416e-05	0	-0.0005496	0	0	0	0	0	0	0	0	0	0	0	0	0	0	0	0	0	0	0	0	0	0	0	0	0	0	0	0	0	0	0	-0.000405954	0	0	0	0	0	0	0	0	0	0	0
T1_core_GLRLMHrge_SD	0	0	0	0	0	0	0	0	0	0	0	0	0	0	0	0	0	0	0	0	0	0	0	0	0	0	0	0	0	0	0	0	0	0	0	0	0	0	0	0	0	0	0	0	0	0	0	0	0
T1_core_GLRLMLre	0	0	0.00631866	0.00336316	0	0.0657256	0	0	0	0	0	0	0	0	0	0	0	0	0	0	0	0	0	0	0	0	0	0	0.0484792	0	0	0	0	0	0	0	0	0.0560648	0	0	0	0	0	0	0	0	0	0	0
T1_core_GLRLMLre_SD	0	0	0	0	0	0	0	0	0	0	0	0	0	0	0	0	0	0	0	0	0	0	0	0	0	0	0	0	0	0	0	0	0	0	0	0	0	0	0	0	0	0	0	0	0	0	0	0	0
T1_core_GLRLMLrge	0	0	0.00207089	-0.00110225	0	-0.0397193	0	0	0	0	0	0	0	0	0	0	0	0	0	0	0	0	0	0	0	0	0	0	-0.00159862	0	0	0	0	0	0	0	0	-0.0229339	0	0	0	0	0	0	0	0	0	0	0
T1_core_GLRLMLrge_SD	0	0	0	0	0	0	0	0	0	0	0	0	0	0	0	0	0	0	0	0	0	0	0	0	0	0	0	0	0	0	0	0	0	0	0	0	0	0	0	0	0	0	0	0	0	0	0	0	0
T1_core_GLRLMRln	0	0	0	0	0	0	0	0	0	0	0	0	0	0	0	0	0	0	0	0	0	0	0	0	0	0	0	0	0	0	0	0	0	0	0	0	0	0	0	0	0	0	0	0	0	0	0	0	0
T1_core_GLRLMRln_SD	0	0	0	0	0	0	0	0	0	0	0	0	0	0	0	0	0	0	0	0	0	0	0	0	0	0	0	0	0	0	0	0	0	0	0	0	0	0	0	0	0	0	0	0	0	0	0	0	0
T1_core_GLRLMRp	0	0	0	0	0	0	0	0	0	0	0	0	0	0	0	0	0	0	0	0	0	0	0	0	0	0	0	0	0	0	0	0	0	0	0	0	0	0	0	0	0	0	0	0	0	0	0	0	0
T1_core_GLRLMRp_SD	0	0	0	0	0	0	0	0	0	0	0	0	0	0	0	0	0	0	0	0	0	0	0	0	0	0	0	0	0	0	0	0	0	0	0	0	0	0	0	0	0	0	0	0	0	0	0	0	0
T1_core_GLRLMSre	0	0	0	0	0	0	0	0	0	0	0	0	0	0	0	0	0	0	0	0	0	0	0	0	0	0	0	0	0	0	0	0	0	0	0	0	0	0	0	0	0	0	0	0	0	0	0	0	0
T1_core_GLRLMSre_SD	0	0	0	0	0	0	0	0	0	0	0	0	0	0	0	0	0	0	0	0	0	0	0	0	0	0	0	0	0	0	0	0	0	0	0	0	0	0	0	0	0	0	0	0	0	0	0	0	0
T1_core_Kurtosis	0	0	0	0	0	0	0	0	0	0	0	0	0	0	0	0	0	0	0	0	0	0	0	0	0	0	0	0	0	0	0	0	0	0	0	0	0	0	0	0	0	0	0	0	0	0	0	0	0
T1_core_Max	0	0	0.00196883	-0.00113788	-0.000471853	-0.0292898	0	0	0	0	0	0	0	0	0	0	0	0	0	0	0	0	-0.000471853	-3.34658e-05	-0.000355784	0	0	0	-0.00952255	0	0	-3.34658e-05	0	0	0	-3.34658e-05	0	-0.0189803	0	0	-0.000882967	0	0	0	0	-0.000201833	0	-0.000587701	-0.000471853
T1_core_Mean	0	0	0	0	0	0	0	0	0	0	0	0	0	0	0	0	0	0	0	0	0	0	0	0	0	0	0	0	0	0	0	0	0	0	0	0	0	0	0	0	0	0	0	0	0	0	0	0	0
T1_core_Median	0	0	0	0	0	0	0	0	0	0	0	0	0	0	0	0	0	0	0	0	0	0	0	0	0	0	0	0	0	0	0	0	0	0	0	0	0	0	0	0	0	0	0	0	0	0	0	0	0
T1_core_Min	0	0	0	0	0	0	0	0	0	0	0	0	0	0	0	0	0	0	0	0	0	0	0	0	0	0	0	0	0	0	0	0	0	0	0	0	0	0	0	0	0	0	0	0	0	0	0	0	0
T1_core_Mode	0	0	0	0	0	0	0	0	0	0	0	0	0	0	0	0	0	0	0	0	0	0	0	0	0	0	0	0	0	0	0	0	0	0	0	0	0	0	0	0	0	0	0	0	0	0	0	0	0
T1_core_RMS	0	0	0	0	0	0	0	0	0	0	0	0	0	0	0	0	0	0	0	0	0	0	0	0	0	0	0	0	0	0	0	0	0	0	0	0	0	0	0	0	0	0	0	0	0	0	0	0	0
T1_core_SD	0	0	0	0	0	0	0	0	0	0	0	0	0	0	0	0	0	0	0	0	0	0	0	0	0	0	0	0	0	0	0	0	0	0	0	0	0	0	0	0	0	0	0	0	0	0	0	0	0
T1_core_Skewness	0	0	0.0423757	0.0225548	0	0.760438	0	0	0	0	0	0	0	0	0	0	0	0	0	0	0	0	0	0	0	0	0	0	0.121053	0	0	0	0	0	0	0	0	0.428616	0	0	0	0	0	0	0	0	0	0	0
T1_core_Var	0	0	0	0	0	0	0	0	0	0	0	0	0	0	0	0	0	0	0	0	0	0	0	0	0	0	0	0	0	0	0	0	0	0	0	0	0	0	0	0	0	0	0	0	0	0	0	0	0
T1_edema_Entropy	0	0	0.0353497	-0.018615	0	-0.801578	0	0	0	0	0	0	0	0	0	0	0	0	0	0	0	0	0	0	0	0	0	0	0	0	0	0	0	0	0	0	0	-0.450872	0	0	0	0	0	0	0	0	0	0	0
T1_edema_GLCMcontrast_1	0	0	0	0	0	0	0	0	0	0	0	0	0	0	0	0	0	0	0	0	0	0	0	0	0	0	0	0	0	0	0	0	0	0	0	0	0	0	0	0	0	0	0	0	0	0	0	0	0
T1_edema_GLCMcontrast_1_SD	0	0	0.0422048	-0.0213177	0	-2.11045	0	0	0	0	0	0	0	0	0	0	0	0	0	0	0	0	0	0	0	0	0	0	0	0	0	0	0	0	0	0	0	0	0	0	0	0	0	0	0	0	0	0	0
T1_edema_GLCMcontrast_2	0	0	0	0	0	0	0	0	0	0	0	0	0	0	0	0	0	0	0	0	0	0	0	0	0	0	0	0	0	0	0	0	0	0	0	0	0	0	0	0	0	0	0	0	0	0	0	0	0
T1_edema_GLCMcontrast_2_SD	0	0	0	0	0	0	0	0	0	0	0	0	0	0	0	0	0	0	0	0	0	0	0	0	0	0	0	0	0	0	0	0	0	0	0	0	0	0	0	0	0	0	0	0	0	0	0	0	0
T1_edema_GLCMcontrast_3	0	0	0	0	0	0	0	0	0	0	0	0	0	0	0	0	0	0	0	0	0	0	0	0	0	0	0	0	0	0	0	0	0	0	0	0	0	0	0	0	0	0	0	0	0	0	0	0	0
T1_edema_GLCMcontrast_3_SD	0	0	0	0	0	0	0	0	0	0	0	0	0	0	0	0	0	0	0	0	0	0	0	0	0	0	0	0	0	0	0	0	0	0	0	0	0	0	0	0	0	0	0	0	0	0	0	0	0
T1_edema_GLCMcorrelation_1	0	0	0	0	0	0	0	0	0	0	0	0	0	0	0	0	0	0	0	0	0	0	0	0	0	0	0	0	0	0	0	0	0	0	0	0	0	0	0	0	0	0	0	0	0	0	0	0	0
T1_edema_GLCMcorrelation_1_SD	0	0	0	0	0	0	0	0	0	0	0	0	0	0	0	0	0	0	0	0	0	0	0	0	0	0	0	0	0	0	0	0	0	0	0	0	0	0	0	0	0	0	0	0	0	0	0	0	0
T1_edema_GLCMcorrelation_2_SD	0	0	2.76762	-1.47309	0	-51.5791	0	0	0	0	0	0	0	0	0	0	0	0	0	0	0	0	0	0	0	0	0	0	-11.5753	0	0	0	0	0	0	0	0	-26.1262	0	0	0	0	0	0	0	0	0	0	0
T1_edema_GLCMcorrelation_3	0	0	0	0	0	0	0	0	0	0	0	0	0	0	0	0	0	0	0	0	0	0	0	0	0	0	0	0	0	0	0	0	0	0	0	0	0	0	0	0	0	0	0	0	0	0	0	0	0
T1_edema_GLCMcorrelation_3_SD	0	0	0	0	0	0	0	0	0	0	0	0	0	0	0	0	0	0	0	0	0	0	0	0	0	0	0	0	0	0	0	0	0	0	0	0	0	0	0	0	0	0	0	0	0	0	0	0	0
T1_edema_GLCMenergy_1	0	0	0	0	0	0	0	0	0	0	0	0	0	0	0	0	0	0	0	0	0	0	0	0	0	0	0	0	0	0	0	0	0	0	0	0	0	0	0	0	0	0	0	0	0	0	0	0	0
T1_edema_GLCMenergy_1_SD	0	0	0	0	0	0	0	0	0	0	0	0	0	0	0	0	0	0	0	0	0	0	0	0	0	0	0	0	0	0	0	0	0	0	0	0	0	0	0	0	0	0	0	0	0	0	0	0	0
T1_edema_GLCMenergy_2	0	0	0	0	0	0	0	0	0	0	0	0	0	0	0	0	0	0	0	0	0	0	0	0	0	0	0	0	0	0	0	0	0	0	0	0	0	0	0	0	0	0	0	0	0	0	0	0	0
T1_edema_GLCMenergy_2_SD	0	0	0	0	0	0	0	0	0	0	0	0	0	0	0	0	0	0	0	0	0	0	0	0	0	0	0	0	0	0	0	0	0	0	0	0	0	0	0	0	0	0	0	0	0	0	0	0	0
T1_edema_GLCMenergy_3	0	0	0	0	0	0	0	0	0	0	0	0	0	0	0	0	0	0	0	0	0	0	0	0	0	0	0	0	0	0	0	0	0	0	0	0	0	0	0	0	0	0	0	0	0	0	0	0	0
T1_edema_GLCMenergy_3_SD	0	0	0	0	0	0	0	0	0	0	0	0	0	0	0	0	0	0	0	0	0	0	0	0	0	0	0	0	0	0	0	0	0	0	0	0	0	0	0	0	0	0	0	0	0	0	0	0	0
T1_edema_GLCMhomogeniety_1	0	0	0	0	0	0	0	0	0	0	0	0	0	0	0	0	0	0	0	0	0	0	0	0	0	0	0	0	0	0	0	0	0	0	0	0	0	0	0	0	0	0	0	0	0	0	0	0	0
T1_edema_GLCMhomogeniety_1_SD	0	0	0	0	0	0	0	0	0	0	0	0	0	0	0	0	0	0	0	0	0	0	0	0	0	0	0	0	0	0	0	0	0	0	0	0	0	0	0	0	0	0	0	0	0	0	0	0	0
T1_edema_GLCMhomogeniety_2	0	0	0	0	0	0	0	0	0	0	0	0	0	0	0	0	0	0	0	0	0	0	0	0	0	0	0	0	0	0	0	0	0	0	0	0	0	0	0	0	0	0	0	0	0	0	0	0	0
T1_edema_GLCMhomogeniety_2_SD	0	0	0	0	0	0	0	0	0	0	0	0	0	0	0	0	0	0	0	0	0	0	0	0	0	0	0	0	0	0	0	0	0	0	0	0	0	0	0	0	0	0	0	0	0	0	0	0	0
T1_edema_GLCMhomogeniety_3	0	0	0	0	0	0	0	0	0	0	0	0	0	0	0	0	0	0	0	0	0	0	0	0	0	0	0	0	0	0	0	0	0	0	0	0	0	0	0	0	0	0	0	0	0	0	0	0	0
T1_edema_GLCMhomogeniety_3_SD	0	0	0	0	0	0	0	0	0	0	0	0	0	0	0	0	0	0	0	0	0	0	0	0	0	0	0	0	0	0	0	0	0	0	0	0	0	0	0	0	0	0	0	0	0	0	0	0	0
T1_edema_GLRLMGln	0	0	0	0	0	0	0	0	0	0	0	0	0	0	0	0	0	0	0	0	0	0	0	0	0	0	0	0	0	0	0	0	0	0	0	0	0	0	0	0	0	0	0	0	0	0	0	0	0
T1_edema_GLRLMGln_SD	0	0	0	0	0	0	0	0	0	0	0	0	0	0	0	0	0	0	0	0	0	0	0	0	0	0	0	0	0	0	0	0	0	0	0	0	0	0	0	0	0	0	0	0	0	0	0	0	0
T1_edema_GLRLMHrge	0	0	0	0	0	0	0	0	0	0	0	0	0	0	0	0	0	0	0	0	0	0	0	0	0	0	0	0	0	0	0	0	0	0	0	0	0	0	0	0	0	0	0	0	0	0	0	0	0
T1_edema_GLRLMHrge_SD	0	0	0	0	0	0	0	0	0	0	0	0	0	0	0	0	0	0	0	0	0	0	0	0	0	0	0	0	0	0	0	0	0	0	0	0	0	0	0	0	0	0	0	0	0	0	0	0	0
T1_edema_GLRLMLre	0	0	0	0	0	0	0	0	0	0	0	0	0	0	0	0	0	0	0	0	0	0	0	0	0	0	0	0	0	0	0	0	0	0	0	0	0	0	0	0	0	0	0	0	0	0	0	0	0
T1_edema_GLRLMLre_SD	0	0	0	0	0	0	0	0	0	0	0	0	0	0	0	0	0	0	0	0	0	0	0	0	0	0	0	0	0	0	0	0	0	0	0	0	0	0	0	0	0	0	0	0	0	0	0	0	0
T1_edema_GLRLMLrge	0	0	0	0	0	0	0	0	0	0	0	0	0	0	0	0	0	0	0	0	0	0	0	0	0	0	0	0	0	0	0	0	0	0	0	0	0	0	0	0	0	0	0	0	0	0	0	0	0
T1_edema_GLRLMRln	0	0	0	0	0	0	0	0	0	0	0	0	0	0	0	0	0	0	0	0	0	0	0	0	0	0	0	0	0	0	0	0	0	0	0	0	0	0	0	0	0	0	0	0	0	0	0	0	0
T1_edema_GLRLMRln_SD	0	0	0	0	0	0	0	0	0	0	0	0	0	0	0	0	0	0	0	0	0	0	0	0	0	0	0	0	0	0	0	0	0	0	0	0	0	0	0	0	0	0	0	0	0	0	0	0	0
T1_edema_GLRLMRp	0	0	0	0	0	0	0	0	0	0	0	0	0	0	0	0	0	0	0	0	0	0	0	0	0	0	0	0	0	0	0	0	0	0	0	0	0	0	0	0	0	0	0	0	0	0	0	0	0
T1_edema_GLRLMRp_SD	0	0	0.0810633	0.0417982	0	3.05027	0	0	0	0	0	0	0	0	0	0	0	0	0	0	0	0	0	0	0	0	0	0	0	0	0	0	0	0	0	0	0	0.717546	0	0	0	0	0	0	0	0	0	0	0
T1_edema_GLRLMSre	0	0	0	0	0	0	0	0	0	0	0	0	0	0	0	0	0	0	0	0	0	0	0	0	0	0	0	0	0	0	0	0	0	0	0	0	0	0	0	0	0	0	0	0	0	0	0	0	0
T1_edema_GLRLMSre_SD	0	0	0	0	0	0	0	0	0	0	0	0	0	0	0	0	0	0	0	0	0	0	0	0	0	0	0	0	0	0	0	0	0	0	0	0	0	0	0	0	0	0	0	0	0	0	0	0	0
T1_edema_Kurtosis	0	0	0.00595897	0.00341973	0.000849243	0.0304096	0	0	0	0	0	0	0	0	0	0	0	0	0	0	0	0	0.000849243	0	0	0	0	0	0.0547538	0	0	0	0	0	0	0	0	0.0412741	0	0	0.014414	0	0	0	0	0	0	0.00364173	0.000849243
T1_edema_Max	0	0	0	0	0	0	0	0	0	0	0	0	0	0	0	0	0	0	0	0	0	0	0	0	0	0	0	0	0	0	0	0	0	0	0	0	0	0	0	0	0	0	0	0	0	0	0	0	0
T1_edema_Mean	0	0	0	0	0	0	0	0	0	0	0	0	0	0	0	0	0	0	0	0	0	0	0	0	0	0	0	0	0	0	0	0	0	0	0	0	0	0	0	0	0	0	0	0	0	0	0	0	0
T1_edema_Median	0	0	0	0	0	0	0	0	0	0	0	0	0	0	0	0	0	0	0	0	0	0	0	0	0	0	0	0	0	0	0	0	0	0	0	0	0	0	0	0	0	0	0	0	0	0	0	0	0
T1_edema_Min	0	0	0.00491469	-0.00261588	0	-0.0844087	0	0	0	0	0	0	0	0	0	0	0	0	0	0	0	0	0	0	0	0	0	0	-0.0158601	0	0	0	0	0	0	0	0	-0.0508399	0	0	0	0	0	0	0	0	0	0	0
T1_edema_Mode	0	0	0	0	0	0	0	0	0	0	0	0	0	0	0	0	0	0	0	0	0	0	0	0	0	0	0	0	0	0	0	0	0	0	0	0	0	0	0	0	0	0	0	0	0	0	0	0	0
T1_edema_RMS	0	0	0	0	0	0	0	0	0	0	0	0	0	0	0	0	0	0	0	0	0	0	0	0	0	0	0	0	0	0	0	0	0	0	0	0	0	0	0	0	0	0	0	0	0	0	0	0	0
T1_edema_SD	0	0	0	0	0	0	0	0	0	0	0	0	0	0	0	0	0	0	0	0	0	0	0	0	0	0	0	0	0	0	0	0	0	0	0	0	0	0	0	0	0	0	0	0	0	0	0	0	0
T1_edema_Skewness	0	0	0	0	0	0	0	0	0	0	0	0	0	0	0	0	0	0	0	0	0	0	0	0	0	0	0	0	0	0	0	0	0	0	0	0	0	0	0	0	0	0	0	0	0	0	0	0	0
T1_edema_Var	0	0	0	0	0	0	0	0	0	0	0	0	0	0	0	0	0	0	0	0	0	0	0	0	0	0	0	0	0	0	0	0	0	0	0	0	0	0	0	0	0	0	0	0	0	0	0	0	0
T1Gd_core_Entropy	0	0	0	0	0	0	0	0	0	0	0	0	0	0	0	0	0	0	0	0	0	0	0	0	0	0	0	0	0	0	0	0	0	0	0	0	0	0	0	0	0	0	0	0	0	0	0	0	0
T1Gd_core_GLCMcontrast_1	0	0	0	0	0	0	0	0	0	0	0	0	0	0	0	0	0	0	0	0	0	0	0	0	0	0	0	0	0	0	0	0	0	0	0	0	0	0	0	0	0	0	0	0	0	0	0	0	0
T1Gd_core_GLCMcontrast_1_SD	0	0	0	0	0	0	0	0	0	0	0	0	0	0	0	0	0	0	0	0	0	0	0	0	0	0	0	0	0	0	0	0	0	0	0	0	0	0	0	0	0	0	0	0	0	0	0	0	0
T1Gd_core_GLCMcontrast_2	0	0	0	0	0	0	0	0	0	0	0	0	0	0	0	0	0	0	0	0	0	0	0	0	0	0	0	0	0	0	0	0	0	0	0	0	0	0	0	0	0	0	0	0	0	0	0	0	0
T1Gd_core_GLCMcontrast_2_SD	0	0	0	0	0	0	0	0	0	0	0	0	0	0	0	0	0	0	0	0	0	0	0	0	0	0	0	0	0	0	0	0	0	0	0	0	0	0	0	0	0	0	0	0	0	0	0	0	0
T1Gd_core_GLCMcontrast_3	0	0	0	0	0	0	0	0	0	0	0	0	0	0	0	0	0	0	0	0	0	0	0	0	0	0	0	0	0	0	0	0	0	0	0	0	0	0	0	0	0	0	0	0	0	0	0	0	0
T1Gd_core_GLCMcontrast_3_SD	0	0	0	0	0	0	0	0	0	0	0	0	0	0	0	0	0	0	0	0	0	0	0	0	0	0	0	0	0	0	0	0	0	0	0	0	0	0	0	0	0	0	0	0	0	0	0	0	0
T1Gd_core_GLCMcorrelation_1	0	0	0	0	0	0	0	0	0	0	0	0	0	0	0	0	0	0	0	0	0	0	0	0	0	0	0	0	0	0	0	0	0	0	0	0	0	0	0	0	0	0	0	0	0	0	0	0	0
T1Gd_core_GLCMcorrelation_1_SD	0	0	0	0	0	0	0	0	0	0	0	0	0	0	0	0	0	0	0	0	0	0	0	0	0	0	0	0	0	0	0	0	0	0	0	0	0	0	0	0	0	0	0	0	0	0	0	0	0
T1Gd_core_GLCMcorrelation_2	0	0	0	0	0	0	0	0	0	0	0	0	0	0	0	0	0	0	0	0	0	0	0	0	0	0	0	0	0	0	0	0	0	0	0	0	0	0	0	0	0	0	0	0	0	0	0	0	0
T1Gd_core_GLCMcorrelation_2_SD	0	0	0	0	0	0	0	0	0	0	0	0	0	0	0	0	0	0	0	0	0	0	0	0	0	0	0	0	0	0	0	0	0	0	0	0	0	0	0	0	0	0	0	0	0	0	0	0	0
T1Gd_core_GLCMcorrelation_3	0	0	0	0	0	0	0	0	0	0	0	0	0	0	0	0	0	0	0	0	0	0	0	0	0	0	0	0	0	0	0	0	0	0	0	0	0	0	0	0	0	0	0	0	0	0	0	0	0
T1Gd_core_GLCMcorrelation_3_SD	0	0	0	0	0	0	0	0	0	0	0	0	0	0	0	0	0	0	0	0	0	0	0	0	0	0	0	0	0	0	0	0	0	0	0	0	0	0	0	0	0	0	0	0	0	0	0	0	0
T1Gd_core_GLCMenergy_1	0	0	0	0	0	0	0	0	0	0	0	0	0	0	0	0	0	0	0	0	0	0	0	0	0	0	0	0	0	0	0	0	0	0	0	0	0	0	0	0	0	0	0	0	0	0	0	0	0
T1Gd_core_GLCMenergy_1_SD	0	0	0	0	0	0	0	0	0	0	0	0	0	0	0	0	0	0	0	0	0	0	0	0	0	0	0	0	0	0	0	0	0	0	0	0	0	0	0	0	0	0	0	0	0	0	0	0	0
T1Gd_core_GLCMenergy_2	0	0	0	0	0	0	0	0	0	0	0	0	0	0	0	0	0	0	0	0	0	0	0	0	0	0	0	0	0	0	0	0	0	0	0	0	0	0	0	0	0	0	0	0	0	0	0	0	0
T1Gd_core_GLCMenergy_2_SD	0	0	0	0	0	0	0	0	0	0	0	0	0	0	0	0	0	0	0	0	0	0	0	0	0	0	0	0	0	0	0	0	0	0	0	0	0	0	0	0	0	0	0	0	0	0	0	0	0
T1Gd_core_GLCMenergy_3	0	0	0	0	0	0	0	0	0	0	0	0	0	0	0	0	0	0	0	0	0	0	0	0	0	0	0	0	0	0	0	0	0	0	0	0	0	0	0	0	0	0	0	0	0	0	0	0	0
T1Gd_core_GLCMenergy_3_SD	0	0	0	0	0	0	0	0	0	0	0	0	0	0	0	0	0	0	0	0	0	0	0	0	0	0	0	0	0	0	0	0	0	0	0	0	0	0	0	0	0	0	0	0	0	0	0	0	0
T1Gd_core_GLCMhomogeniety_1	0	0	0	0	0	0	0	0	0	0	0	0	0	0	0	0	0	0	0	0	0	0	0	0	0	0	0	0	0	0	0	0	0	0	0	0	0	0	0	0	0	0	0	0	0	0	0	0	0
T1Gd_core_GLCMhomogeniety_1_SD	0	0	0	0	0	0	0	0	0	0	0	0	0	0	0	0	0	0	0	0	0	0	0	0	0	0	0	0	0	0	0	0	0	0	0	0	0	0	0	0	0	0	0	0	0	0	0	0	0
T1Gd_core_GLCMhomogeniety_2	0	0	0	0	0	0	0	0	0	0	0	0	0	0	0	0	0	0	0	0	0	0	0	0	0	0	0	0	0	0	0	0	0	0	0	0	0	0	0	0	0	0	0	0	0	0	0	0	0
T1Gd_core_GLCMhomogeniety_2_SD	0	0	0	0	0	0	0	0	0	0	0	0	0	0	0	0	0	0	0	0	0	0	0	0	0	0	0	0	0	0	0	0	0	0	0	0	0	0	0	0	0	0	0	0	0	0	0	0	0
T1Gd_core_GLCMhomogeniety_3	0	0	0	0	0	0	0	0	0	0	0	0	0	0	0	0	0	0	0	0	0	0	0	0	0	0	0	0	0	0	0	0	0	0	0	0	0	0	0	0	0	0	0	0	0	0	0	0	0
T1Gd_core_GLCMhomogeniety_3_SD	0	0	0	0	0	0	0	0	0	0	0	0	0	0	0	0	0	0	0	0	0	0	0	0	0	0	0	0	0	0	0	0	0	0	0	0	0	0	0	0	0	0	0	0	0	0	0	0	0
T1Gd_core_GLRLMGln	0	0	0	0	0	0	0	0	0	0	0	0	0	0	0	0	0	0	0	0	0	0	0	0	0	0	0	0	0	0	0	0	0	0	0	0	0	0	0	0	0	0	0	0	0	0	0	0	0
T1Gd_core_GLRLMGln_SD	0	0	0	0	0	0	0	0	0	0	0	0	0	0	0	0	0	0	0	0	0	0	0	0	0	0	0	0	0	0	0	0	0	0	0	0	0	0	0	0	0	0	0	0	0	0	0	0	0
T1Gd_core_GLRLMHrge	0	0	0	0	0	0	0	0	0	0	0	0	0	0	0	0	0	0	0	0	0	0	0	0	0	0	0	0	0	0	0	0	0	0	0	0	0	0	0	0	0	0	0	0	0	0	0	0	0
T1Gd_core_GLRLMHrge_SD	0	0	0	0	0	0	0	0	0	0	0	0	0	0	0	0	0	0	0	0	0	0	0	0	0	0	0	0	0	0	0	0	0	0	0	0	0	0	0	0	0	0	0	0	0	0	0	0	0
T1Gd_core_GLRLMLre	0	0	0.00480451	0.00255724	0	0.0449812	0	0	0	0	0	0	0	0	0	0	0	0	0	0	0	0	0	0	0	0	0	0	0.034222	0	0	0	0	0	0	0	0	0.0474175	0	0	0	0	0	0	0	0	0	0	0
T1Gd_core_GLRLMLre_SD	0	0	0	0	0	0	0	0	0	0	0	0	0	0	0	0	0	0	0	0	0	0	0	0	0	0	0	0	0	0	0	0	0	0	0	0	0	0	0	0	0	0	0	0	0	0	0	0	0
T1Gd_core_GLRLMLrge	0	0	0	0	0	0	0	0	0	0	0	0	0	0	0	0	0	0	0	0	0	0	0	0	0	0	0	0	0	0	0	0	0	0	0	0	0	0	0	0	0	0	0	0	0	0	0	0	0
T1Gd_core_GLRLMLrge_SD	0	0	0.000740158	-0.00037771	0	-0.0367736	0	0	0	0	0	0	0	0	0	0	0	0	0	0	0	0	0	0	0	0	0	0	0	0	0	0	0	0	0	0	0	-0.000619673	0	0	0	0	0	0	0	0	0	0	0
T1Gd_core_GLRLMRln	0	0	0	0	0	0	0	0	0	0	0	0	0	0	0	0	0	0	0	0	0	0	0	0	0	0	0	0	0	0	0	0	0	0	0	0	0	0	0	0	0	0	0	0	0	0	0	0	0
T1Gd_core_GLRLMRln_SD	0	0	0	0	0	0	0	0	0	0	0	0	0	0	0	0	0	0	0	0	0	0	0	0	0	0	0	0	0	0	0	0	0	0	0	0	0	0	0	0	0	0	0	0	0	0	0	0	0
T1Gd_core_GLRLMRp	0	0	0	0	0	0	0	0	0	0	0	0	0	0	0	0	0	0	0	0	0	0	0	0	0	0	0	0	0	0	0	0	0	0	0	0	0	0	0	0	0	0	0	0	0	0	0	0	0
T1Gd_core_GLRLMRp_SD	0	0	0	0	0	0	0	0	0	0	0	0	0	0	0	0	0	0	0	0	0	0	0	0	0	0	0	0	0	0	0	0	0	0	0	0	0	0	0	0	0	0	0	0	0	0	0	0	0
T1Gd_core_GLRLMSre	0	0	0	0	0	0	0	0	0	0	0	0	0	0	0	0	0	0	0	0	0	0	0	0	0	0	0	0	0	0	0	0	0	0	0	0	0	0	0	0	0	0	0	0	0	0	0	0	0
T1Gd_core_GLRLMSre_SD	0	0	0.154725	0.07978	0	6.40211	0	0	0	0	0	0	0	0	0	0	0	0	0	0	0	0	0	0	0	0	0	0	0	0	0	0	0	0	0	0	0	0.84823	0	0	0	0	0	0	0	0	0	0	0
T1Gd_core_Kurtosis	0	0	0.0855498	0.0455346	0	1.22294	0	0	0	0	0	0	0	0	0	0	0	0	0	0	0	0	0	0	0	0	0	0	0.431274	0	0	0	0	0	0	0	0	0.82085	0	0	0	0	0	0	0	0	0	0	0
T1Gd_core_Max	0	0	0	0	0	0	0	0	0	0	0	0	0	0	0	0	0	0	0	0	0	0	0	0	0	0	0	0	0	0	0	0	0	0	0	0	0	0	0	0	0	0	0	0	0	0	0	0	0
T1Gd_core_Mean	0	0	0	0	0	0	0	0	0	0	0	0	0	0	0	0	0	0	0	0	0	0	0	0	0	0	0	0	0	0	0	0	0	0	0	0	0	0	0	0	0	0	0	0	0	0	0	0	0
T1Gd_core_Median	0	0	0	0	0	0	0	0	0	0	0	0	0	0	0	0	0	0	0	0	0	0	0	0	0	0	0	0	0	0	0	0	0	0	0	0	0	0	0	0	0	0	0	0	0	0	0	0	0
T1Gd_core_Min	0	0	0	0	0	0	0	0	0	0	0	0	0	0	0	0	0	0	0	0	0	0	0	0	0	0	0	0	0	0	0	0	0	0	0	0	0	0	0	0	0	0	0	0	0	0	0	0	0
T1Gd_core_Mode	0	0	3.4436e-05	1.73937e-05	0	0.00172198	0	0	0	0	0	0	0	0	0	0	0	0	0	0	0	0	0	0	0	0	0	0	0	0	0	0	0	0	0	0	0	0	0	0	0	0	0	0	0	0	0	0	0
T1Gd_core_RMS	0	0	0	0	0	0	0	0	0	0	0	0	0	0	0	0	0	0	0	0	0	0	0	0	0	0	0	0	0	0	0	0	0	0	0	0	0	0	0	0	0	0	0	0	0	0	0	0	0
T1Gd_core_SD	0	0	0	0	0	0	0	0	0	0	0	0	0	0	0	0	0	0	0	0	0	0	0	0	0	0	0	0	0	0	0	0	0	0	0	0	0	0	0	0	0	0	0	0	0	0	0	0	0
T1Gd_core_Skewness	0	0	0.0587399	0.0332279	0	0.757786	0	0	0	0	0	0	0	0	0	0	0	0	0	0	0	0	0	0	0	0	0	0	0.192235	0	0	0	0	0	0	0	0	0.551794	0	0	0.123261	0	0	0	0	0	0	0.0164322	0
T1Gd_core_Var	0	0	6.76418e-06	4.13706e-06	2.28439e-05	0	0	3.44052e-08	0	3.44052e-08	0	3.44052e-08	0	0	0	0	0	0	0	0	0	0	2.28439e-05	1.10437e-05	2.56814e-05	0	0	0	0	0	0	1.10437e-05	0	0	0	1.10437e-05	0	0	0	0	3.10886e-05	0	3.44052e-08	0	0	2.15642e-05	0	2.28869e-05	2.28439e-05
T1Gd_edema_Entropy	0	0	0	0	0	0	0	0	0	0	0	0	0	0	0	0	0	0	0	0	0	0	0	0	0	0	0	0	0	0	0	0	0	0	0	0	0	0	0	0	0	0	0	0	0	0	0	0	0
T1Gd_edema_GLCMcontrast_1	0	0	0	0	0	0	0	0	0	0	0	0	0	0	0	0	0	0	0	0	0	0	0	0	0	0	0	0	0	0	0	0	0	0	0	0	0	0	0	0	0	0	0	0	0	0	0	0	0
T1Gd_edema_GLCMcontrast_1_SD	0	0	0	0	0	0	0	0	0	0	0	0	0	0	0	0	0	0	0	0	0	0	0	0	0	0	0	0	0	0	0	0	0	0	0	0	0	0	0	0	0	0	0	0	0	0	0	0	0
T1Gd_edema_GLCMcontrast_2	0	0	0	0	0	0	0	0	0	0	0	0	0	0	0	0	0	0	0	0	0	0	0	0	0	0	0	0	0	0	0	0	0	0	0	0	0	0	0	0	0	0	0	0	0	0	0	0	0
T1Gd_edema_GLCMcontrast_2_SD	0	0	0	0	0	0	0	0	0	0	0	0	0	0	0	0	0	0	0	0	0	0	0	0	0	0	0	0	0	0	0	0	0	0	0	0	0	0	0	0	0	0	0	0	0	0	0	0	0
T1Gd_edema_GLCMcontrast_3	0	0	0	0	0	0	0	0	0	0	0	0	0	0	0	0	0	0	0	0	0	0	0	0	0	0	0	0	0	0	0	0	0	0	0	0	0	0	0	0	0	0	0	0	0	0	0	0	0
T1Gd_edema_GLCMcontrast_3_SD	0	0	0	0	0	0	0	0	0	0	0	0	0	0	0	0	0	0	0	0	0	0	0	0	0	0	0	0	0	0	0	0	0	0	0	0	0	0	0	0	0	0	0	0	0	0	0	0	0
T1Gd_edema_GLCMcorrelation_1	0	0	0	0	0	0	0	0	0	0	0	0	0	0	0	0	0	0	0	0	0	0	0	0	0	0	0	0	0	0	0	0	0	0	0	0	0	0	0	0	0	0	0	0	0	0	0	0	0
T1Gd_edema_GLCMcorrelation_1_SD	0	0	0	0	0	0	0	0	0	0	0	0	0	0	0	0	0	0	0	0	0	0	0	0	0	0	0	0	0	0	0	0	0	0	0	0	0	0	0	0	0	0	0	0	0	0	0	0	0
T1Gd_edema_GLCMcorrelation_2	0	0	0	0	0	0	0	0	0	0	0	0	0	0	0	0	0	0	0	0	0	0	0	0	0	0	0	0	0	0	0	0	0	0	0	0	0	0	0	0	0	0	0	0	0	0	0	0	0
T1Gd_edema_GLCMcorrelation_2_SD	0	0	0	0	0	0	0	0	0	0	0	0	0	0	0	0	0	0	0	0	0	0	0	0	0	0	0	0	0	0	0	0	0	0	0	0	0	0	0	0	0	0	0	0	0	0	0	0	0
T1Gd_edema_GLCMcorrelation_3	0	0	0	0	0	0	0	0	0	0	0	0	0	0	0	0	0	0	0	0	0	0	0	0	0	0	0	0	0	0	0	0	0	0	0	0	0	0	0	0	0	0	0	0	0	0	0	0	0
T1Gd_edema_GLCMcorrelation_3_SD	0	0	0	0	0	0	0	0	0	0	0	0	0	0	0	0	0	0	0	0	0	0	0	0	0	0	0	0	0	0	0	0	0	0	0	0	0	0	0	0	0	0	0	0	0	0	0	0	0
T1Gd_edema_GLCMenergy_1	0	0	0.823772	-0.445289	0	-15.5553	0	0	0	0	0	0	0	0	0	0	0	0	0	0	0	0	0	0	0	0	0	0	0	0	0	0	0	0	0	0	0	-10.3167	0	0	-0.714331	0	0	0	0	0	0	0	0
T1Gd_edema_GLCMenergy_1_SD	0	0	0	0	0	0	0	0	0	0	0	0	0	0	0	0	0	0	0	0	0	0	0	0	0	0	0	0	0	0	0	0	0	0	0	0	0	0	0	0	0	0	0	0	0	0	0	0	0
T1Gd_edema_GLCMenergy_2	0	0	0	0	0	0	0	0	0	0	0	0	0	0	0	0	0	0	0	0	0	0	0	0	0	0	0	0	0	0	0	0	0	0	0	0	0	0	0	0	0	0	0	0	0	0	0	0	0
T1Gd_edema_GLCMenergy_2_SD	0	0	0	0	0	0	0	0	0	0	0	0	0	0	0	0	0	0	0	0	0	0	0	0	0	0	0	0	0	0	0	0	0	0	0	0	0	0	0	0	0	0	0	0	0	0	0	0	0
T1Gd_edema_GLCMenergy_3	0	0	0.420632	-0.221503	0	0	0	0	0	0	0	0	0	0	0	0	0	0	0	0	0	0	0	0	0	0	0	0	-6.77911	0	0	0	0	0	0	0	0	-1.08176	0	0	0	0	0	0	0	0	0	0	0
T1Gd_edema_GLCMenergy_3_SD	0	0	0	0	0	0	0	0	0	0	0	0	0	0	0	0	0	0	0	0	0	0	0	0	0	0	0	0	0	0	0	0	0	0	0	0	0	0	0	0	0	0	0	0	0	0	0	0	0
T1Gd_edema_GLCMhomogeniety_1	0	0	0	0	0	0	0	0	0	0	0	0	0	0	0	0	0	0	0	0	0	0	0	0	0	0	0	0	0	0	0	0	0	0	0	0	0	0	0	0	0	0	0	0	0	0	0	0	0
T1Gd_edema_GLCMhomogeniety_1_SD	0	0	0	0	0	0	0	0	0	0	0	0	0	0	0	0	0	0	0	0	0	0	0	0	0	0	0	0	0	0	0	0	0	0	0	0	0	0	0	0	0	0	0	0	0	0	0	0	0
T1Gd_edema_GLCMhomogeniety_2	0	0	0	0	0	0	0	0	0	0	0	0	0	0	0	0	0	0	0	0	0	0	0	0	0	0	0	0	0	0	0	0	0	0	0	0	0	0	0	0	0	0	0	0	0	0	0	0	0
T1Gd_edema_GLCMhomogeniety_2_SD	0	0	0	0	0	0	0	0	0	0	0	0	0	0	0	0	0	0	0	0	0	0	0	0	0	0	0	0	0	0	0	0	0	0	0	0	0	0	0	0	0	0	0	0	0	0	0	0	0
T1Gd_edema_GLCMhomogeniety_3	0	0	0	0	0	0	0	0	0	0	0	0	0	0	0	0	0	0	0	0	0	0	0	0	0	0	0	0	0	0	0	0	0	0	0	0	0	0	0	0	0	0	0	0	0	0	0	0	0
T1Gd_edema_GLCMhomogeniety_3_SD	0	0	0	0	0	0	0	0	0	0	0	0	0	0	0	0	0	0	0	0	0	0	0	0	0	0	0	0	0	0	0	0	0	0	0	0	0	0	0	0	0	0	0	0	0	0	0	0	0
T1Gd_edema_GLRLMGln	0	0	0	0	0	0	0	0	0	0	0	0	0	0	0	0	0	0	0	0	0	0	0	0	0	0	0	0	0	0	0	0	0	0	0	0	0	0	0	0	0	0	0	0	0	0	0	0	0
T1Gd_edema_GLRLMGln_SD	0	0	1.00538e-07	5.0782e-08	0	0	0	0	0	0	0	0	0	0	0	0	0	0	0	0	0	0	0	0	0	0	0	0	0	0	0	0	0	0	0	0	0	0	0	0	5.02741e-06	0	0	0	0	0	0	0	0
T1Gd_edema_GLRLMHrge	0	0	0	0	0	0	0	0	0	0	0	0	0	0	0	0	0	0	0	0	0	0	0	0	0	0	0	0	0	0	0	0	0	0	0	0	0	0	0	0	0	0	0	0	0	0	0	0	0
T1Gd_edema_GLRLMHrge_SD	0	0	1.16431e-07	5.88093e-08	0	0	0	0	0	0	0	0	0	0	0	0	0	0	0	0	0	0	0	0	0	0	0	0	0	0	0	0	0	0	0	0	0	0	0	0	5.82212e-06	0	0	0	0	0	0	0	0
T1Gd_edema_GLRLMLre	0	0	0.00302631	0.00159364	0	0.0617398	0	0	0	0	0	0	0	0	0	0	0	0	0	0	0	0	0	0	0	0	0	0	0	0	0	0	0	0	0	0	0	0.0393998	0	0	0	0	0	0	0	0	0	0	0
T1Gd_edema_GLRLMLre_SD	0	0	0.00719502	-0.00385239	0	-0.0959567	0	0	0	0	0	0	0	0	0	0	0	0	0	0	0	0	0	0	0	0	0	0	-0.0315696	0	0	0	0	0	0	0	0	-0.0789759	0	0	0	0	0	0	0	0	0	0	0
T1Gd_edema_GLRLMLrge	0	0	0	0	0	0	0	0	0	0	0	0	0	0	0	0	0	0	0	0	0	0	0	0	0	0	0	0	0	0	0	0	0	0	0	0	0	0	0	0	0	0	0	0	0	0	0	0	0
T1Gd_edema_GLRLMLrge_SD	0	0	0.00220081	-0.00115894	0	-0.0483403	0	0	0	0	0	0	0	0	0	0	0	0	0	0	0	0	0	0	0	0	0	0	0	0	0	0	0	0	0	0	0	-0.0273142	0	0	0	0	0	0	0	0	0	0	0
T1Gd_edema_GLRLMRln	0	0	0	0	0	0	0	0	0	0	0	0	0	0	0	0	0	0	0	0	0	0	0	0	0	0	0	0	0	0	0	0	0	0	0	0	0	0	0	0	0	0	0	0	0	0	0	0	0
T1Gd_edema_GLRLMRln_SD	0	0	0	0	0	0	0	0	0	0	0	0	0	0	0	0	0	0	0	0	0	0	0	0	0	0	0	0	0	0	0	0	0	0	0	0	0	0	0	0	0	0	0	0	0	0	0	0	0
T1Gd_edema_GLRLMRp	0	0	0	0	0	0	0	0	0	0	0	0	0	0	0	0	0	0	0	0	0	0	0	0	0	0	0	0	0	0	0	0	0	0	0	0	0	0	0	0	0	0	0	0	0	0	0	0	0
T1Gd_edema_GLRLMRp_SD	0	0	0	0	0	0	0	0	0	0	0	0	0	0	0	0	0	0	0	0	0	0	0	0	0	0	0	0	0	0	0	0	0	0	0	0	0	0	0	0	0	0	0	0	0	0	0	0	0
T1Gd_edema_GLRLMSre	0	0	0	0	0	0	0	0	0	0	0	0	0	0	0	0	0	0	0	0	0	0	0	0	0	0	0	0	0	0	0	0	0	0	0	0	0	0	0	0	0	0	0	0	0	0	0	0	0
T1Gd_edema_GLRLMSre_SD	0	0	0	0	0	0	0	0	0	0	0	0	0	0	0	0	0	0	0	0	0	0	0	0	0	0	0	0	0	0	0	0	0	0	0	0	0	0	0	0	0	0	0	0	0	0	0	0	0
T1Gd_edema_Kurtosis	0	0	0.000276025	0.000145354	0	0.0100129	0	0	0	0	0	0	0	0	0	0	0	0	0	0	0	0	0	0	0	0	0	0	0	0	0	0	0	0	0	0	0	0	0	0	0.0014862	0	0	0	0	0	0	0	0
T1Gd_edema_Mean	0	0	0	0	0	0	0	0	0	0	0	0	0	0	0	0	0	0	0	0	0	0	0	0	0	0	0	0	0	0	0	0	0	0	0	0	0	0	0	0	0	0	0	0	0	0	0	0	0
T1Gd_edema_Median	0	0	0	0	0	0	0	0	0	0	0	0	0	0	0	0	0	0	0	0	0	0	0	0	0	0	0	0	0	0	0	0	0	0	0	0	0	0	0	0	0	0	0	0	0	0	0	0	0
T1Gd_edema_Min	0	0	0	0	0	0	0	0	0	0	0	0	0	0	0	0	0	0	0	0	0	0	0	0	0	0	0	0	0	0	0	0	0	0	0	0	0	0	0	0	0	0	0	0	0	0	0	0	0
T1Gd_edema_Mode	0	0	0	0	0	0	0	0	0	0	0	0	0	0	0	0	0	0	0	0	0	0	0	0	0	0	0	0	0	0	0	0	0	0	0	0	0	0	0	0	0	0	0	0	0	0	0	0	0
T1Gd_edema_RMS	0	0	0	0	0	0	0	0	0	0	0	0	0	0	0	0	0	0	0	0	0	0	0	0	0	0	0	0	0	0	0	0	0	0	0	0	0	0	0	0	0	0	0	0	0	0	0	0	0
T1Gd_edema_SD	0	0	0	0	0	0	0	0	0	0	0	0	0	0	0	0	0	0	0	0	0	0	0	0	0	0	0	0	0	0	0	0	0	0	0	0	0	0	0	0	0	0	0	0	0	0	0	0	0
T1Gd_edema_Skewness	0	0	0.0414821	0.0223192	0	0.533891	0	0	0	0	0	0	0	0	0	0	0	0	0	0	0	0	0	0	0	0	0	0	0.249402	0	0	0	0	0	0	0	0	0.397189	0	0	0	0	0	0	0	0	0	0	0
T1Gd_edema_Var	0	0	0.000259128	0.000139422	0	0.00360638	0	0	0	0	0	0	0	0	0	0	0	0	0	0	0	0	0	0	0	0	0	0	0.00135369	0	0	0	0	0	0	0	0	0.00254324	0	0	0	0	0	0	0	0	0	0	0
T1Gd_original_Compactness01	0	0	0	0	0	0	0	0	0	0	0	0	0	0	0	0	0	0	0	0	0	0	0	0	0	0	0	0	0	0	0	0	0	0	0	0	0	0	0	0	0	0	0	0	0	0	0	0	0
T1Gd_original_Compactness02	0	0	0.00214102	-0.00108144	0	0	0	0	0	0	0	0	0	0	0	0	0	0	0	0	0	0	0	0	0	0	0	0	0	0	0	0	0	0	0	0	0	0	0	0	0	0	0	0	0	0	0	0	0
T1Gd_original_Spherical_Disporoportion	0	0	0	0	0	0	0	0	0	0	0	0	0	0	0	0	0	0	0	0	0	0	0	0	0	0	0	0	0	0	0	0	0	0	0	0	0	0	0	0	0	0	0	0	0	0	0	0	0
T1Gd_original_Sphericity	0	0	0	0	0	0	0	0	0	0	0	0	0	0	0	0	0	0	0	0	0	0	0	0	0	0	0	0	0	0	0	0	0	0	0	0	0	0	0	0	0	0	0	0	0	0	0	0	0
T1Gd_original_Surface_to_Volume_ratio	0	0	0	0	0	0	0	0	0	0	0	0	0	0	0	0	0	0	0	0	0	0	0	0	0	0	0	0	0	0	0	0	0	0	0	0	0	0	0	0	0	0	0	0	0	0	0	0	0
T1Gd_original_Total_Surface_Area	0	0	0	0	0	0	0	0	0	0	0	0	0	0	0	0	0	0	0	0	0	0	0	0	0	0	0	0	0	0	0	0	0	0	0	0	0	0	0	0	0	0	0	0	0	0	0	0	0
T1Gd_original_Total_Volume	0	0	4.32946e-06	-2.30439e-06	0	-6.75693e-05	0	0	0	0	0	0	0	0	0	0	0	0	0	0	0	0	0	0	0	0	0	0	-9.66557e-06	0	0	0	0	0	0	0	0	-4.89692e-05	0	0	0	0	0	0	0	0	0	0	0
T2_core_Entropy	0	0	0.0348484	0.0185483	0	0.312381	0	0	0	0	0	0	0	0	0	0	0	0	0	0	0	0	0	0	0	0	0	0	0.163105	0	0	0	0	0	0	0	0	0.391683	0	0	0	0	0	0	0	0	0	0	0
T2_core_GLCMcontrast_1	0	0	0.140879	-0.0749838	0	-2.05258	0	0	0	0	0	0	0	0	0	0	0	0	0	0	0	0	0	0	0	0	0	0	-0.670294	0	0	0	0	0	0	0	0	-1.27207	0	0	0	0	0	0	0	0	0	0	0
T2_core_GLCMcontrast_1_SD	0	0	3.80014e-05	-1.91946e-05	0	-0.00190027	0	0	0	0	0	0	0	0	0	0	0	0	0	0	0	0	0	0	0	0	0	0	0	0	0	0	0	0	0	0	0	0	0	0	0	0	0	0	0	0	0	0	0
T2_core_GLCMcontrast_2	0	0	0	0	0	0	0	0	0	0	0	0	0	0	0	0	0	0	0	0	0	0	0	0	0	0	0	0	0	0	0	0	0	0	0	0	0	0	0	0	0	0	0	0	0	0	0	0	0
T2_core_GLCMcontrast_2_SD	0	0	0	0	0	0	0	0	0	0	0	0	0	0	0	0	0	0	0	0	0	0	0	0	0	0	0	0	0	0	0	0	0	0	0	0	0	0	0	0	0	0	0	0	0	0	0	0	0
T2_core_GLCMcontrast_3	0	0	0	0	0	0	0	0	0	0	0	0	0	0	0	0	0	0	0	0	0	0	0	0	0	0	0	0	0	0	0	0	0	0	0	0	0	0	0	0	0	0	0	0	0	0	0	0	0
T2_core_GLCMcontrast_3_SD	0	0	0	0	0	0	0	0	0	0	0	0	0	0	0	0	0	0	0	0	0	0	0	0	0	0	0	0	0	0	0	0	0	0	0	0	0	0	0	0	0	0	0	0	0	0	0	0	0
T2_core_GLCMcorrelation_1	0	0	0	0	0	0	0	0	0	0	0	0	0	0	0	0	0	0	0	0	0	0	0	0	0	0	0	0	0	0	0	0	0	0	0	0	0	0	0	0	0	0	0	0	0	0	0	0	0
T2_core_GLCMcorrelation_1_SD	0	0	0	0	0	0	0	0	0	0	0	0	0	0	0	0	0	0	0	0	0	0	0	0	0	0	0	0	0	0	0	0	0	0	0	0	0	0	0	0	0	0	0	0	0	0	0	0	0
T2_core_GLCMcorrelation_2	0	0	0	0	0	0	0	0	0	0	0	0	0	0	0	0	0	0	0	0	0	0	0	0	0	0	0	0	0	0	0	0	0	0	0	0	0	0	0	0	0	0	0	0	0	0	0	0	0
T2_core_GLCMcorrelation_2_SD	0	0	0	0	0	0	0	0	0	0	0	0	0	0	0	0	0	0	0	0	0	0	0	0	0	0	0	0	0	0	0	0	0	0	0	0	0	0	0	0	0	0	0	0	0	0	0	0	0
T2_core_GLCMcorrelation_3	0	0	0.895045	0.476395	0	18.8835	0	0	0	0	0	0	0	0	0	0	0	0	0	0	0	0	0	0	0	0	0	0	2.12265	0	0	0	0	0	0	0	0	9.59186	0	0	0	0	0	0	0	0	0	0	0
T2_core_GLCMcorrelation_3_SD	0	0	0.0137697	-0.00695512	0	-0.688557	0	0	0	0	0	0	0	0	0	0	0	0	0	0	0	0	0	0	0	0	0	0	0	0	0	0	0	0	0	0	0	0	0	0	0	0	0	0	0	0	0	0	0
T2_core_GLCMenergy_1	0	0	0.632724	-0.336773	0	-7.16052	0	0	0	0	0	0	0	0	0	0	0	0	0	0	0	0	0	0	0	0	0	0	-2.09297	0	0	0	0	0	0	0	0	-6.99315	0	0	0	0	0	0	0	0	0	0	0
T2_core_GLCMenergy_1_SD	0	0	0	0	0	0	0	0	0	0	0	0	0	0	0	0	0	0	0	0	0	0	0	0	0	0	0	0	0	0	0	0	0	0	0	0	0	0	0	0	0	0	0	0	0	0	0	0	0
T2_core_GLCMenergy_2	0	0	0	0	0	0	0	0	0	0	0	0	0	0	0	0	0	0	0	0	0	0	0	0	0	0	0	0	0	0	0	0	0	0	0	0	0	0	0	0	0	0	0	0	0	0	0	0	0
T2_core_GLCMenergy_2_SD	0	0	0	0	0	0	0	0	0	0	0	0	0	0	0	0	0	0	0	0	0	0	0	0	0	0	0	0	0	0	0	0	0	0	0	0	0	0	0	0	0	0	0	0	0	0	0	0	0
T2_core_GLCMenergy_3	0	0	0	0	0	0	0	0	0	0	0	0	0	0	0	0	0	0	0	0	0	0	0	0	0	0	0	0	0	0	0	0	0	0	0	0	0	0	0	0	0	0	0	0	0	0	0	0	0
T2_core_GLCMenergy_3_SD	0	0	0	0	0	0	0	0	0	0	0	0	0	0	0	0	0	0	0	0	0	0	0	0	0	0	0	0	0	0	0	0	0	0	0	0	0	0	0	0	0	0	0	0	0	0	0	0	0
T2_core_GLCMhomogeniety_1	0	0	0	0	0	0	0	0	0	0	0	0	0	0	0	0	0	0	0	0	0	0	0	0	0	0	0	0	0	0	0	0	0	0	0	0	0	0	0	0	0	0	0	0	0	0	0	0	0
T2_core_GLCMhomogeniety_1_SD	0	0	0	0	0	0	0	0	0	0	0	0	0	0	0	0	0	0	0	0	0	0	0	0	0	0	0	0	0	0	0	0	0	0	0	0	0	0	0	0	0	0	0	0	0	0	0	0	0
T2_core_GLCMhomogeniety_2	0	0	0	0	0	0	0	0	0	0	0	0	0	0	0	0	0	0	0	0	0	0	0	0	0	0	0	0	0	0	0	0	0	0	0	0	0	0	0	0	0	0	0	0	0	0	0	0	0
T2_core_GLCMhomogeniety_2_SD	0	0	0	0	0	0	0	0	0	0	0	0	0	0	0	0	0	0	0	0	0	0	0	0	0	0	0	0	0	0	0	0	0	0	0	0	0	0	0	0	0	0	0	0	0	0	0	0	0
T2_core_GLCMhomogeniety_3	0	0	0	0	0	0	0	0	0	0	0	0	0	0	0	0	0	0	0	0	0	0	0	0	0	0	0	0	0	0	0	0	0	0	0	0	0	0	0	0	0	0	0	0	0	0	0	0	0
T2_core_GLRLMGln	0	0	0	0	0	0	0	0	0	0	0	0	0	0	0	0	0	0	0	0	0	0	0	0	0	0	0	0	0	0	0	0	0	0	0	0	0	0	0	0	0	0	0	0	0	0	0	0	0
T2_core_GLRLMGln_SD	0	0	0	0	0	0	0	0	0	0	0	0	0	0	0	0	0	0	0	0	0	0	0	0	0	0	0	0	0	0	0	0	0	0	0	0	0	0	0	0	0	0	0	0	0	0	0	0	0
T2_core_GLRLMHrge	0	0	0	0	0	0	0	0	0	0	0	0	0	0	0	0	0	0	0	0	0	0	0	0	0	0	0	0	0	0	0	0	0	0	0	0	0	0	0	0	0	0	0	0	0	0	0	0	0
T2_core_GLRLMHrge_SD	0	0	0	0	0	0	0	0	0	0	0	0	0	0	0	0	0	0	0	0	0	0	0	0	0	0	0	0	0	0	0	0	0	0	0	0	0	0	0	0	0	0	0	0	0	0	0	0	0
T2_core_GLRLMLre	0	0	0	0	0	0	0	0	0	0	0	0	0	0	0	0	0	0	0	0	0	0	0	0	0	0	0	0	0	0	0	0	0	0	0	0	0	0	0	0	0	0	0	0	0	0	0	0	0
T2_core_GLRLMLre_SD	0	0	0	0	0	0	0	0	0	0	0	0	0	0	0	0	0	0	0	0	0	0	0	0	0	0	0	0	0	0	0	0	0	0	0	0	0	0	0	0	0	0	0	0	0	0	0	0	0
T2_core_GLRLMLrge	0	0	0.000715258	-0.000368805	0	-0.0266171	0	0	0	0	0	0	0	0	0	0	0	0	0	0	0	0	0	0	0	0	0	0	0	0	0	0	0	0	0	0	0	-0.00626421	0	0	0	0	0	0	0	0	0	0	0
T2_core_GLRLMLrge_SD	0	0	0.000388904	0.000198939	0	0.0184379	0	0	0	0	0	0	0	0	0	0	0	0	0	0	0	0	0	0	0	0	0	0	4.63758e-05	0	0	0	0	0	0	0	0	0.00121071	0	0	0	0	0	0	0	0	0	0	0
T2_core_GLRLMRln	0	0	0	0	0	0	0	0	0	0	0	0	0	0	0	0	0	0	0	0	0	0	0	0	0	0	0	0	0	0	0	0	0	0	0	0	0	0	0	0	0	0	0	0	0	0	0	0	0
T2_core_GLRLMRln_SD	0	0	9.03181e-05	4.80725e-05	0	0.00130216	0	0	0	0	0	0	0	0	0	0	0	0	0	0	0	0	0	0	0	0	0	0	0.00045102	0	0	0	0	0	0	0	0	0.000878293	0	0	0	0	0	0	0	0	0	0	0
T2_core_GLRLMRp	0	0	0	0	0	0	0	0	0	0	0	0	0	0	0	0	0	0	0	0	0	0	0	0	0	0	0	0	0	0	0	0	0	0	0	0	0	0	0	0	0	0	0	0	0	0	0	0	0
T2_core_GLRLMRp_SD	0	0	0	0	0	0	0	0	0	0	0	0	0	0	0	0	0	0	0	0	0	0	0	0	0	0	0	0	0	0	0	0	0	0	0	0	0	0	0	0	0	0	0	0	0	0	0	0	0
T2_core_GLRLMSre	0	0	0	0	0	0	0	0	0	0	0	0	0	0	0	0	0	0	0	0	0	0	0	0	0	0	0	0	0	0	0	0	0	0	0	0	0	0	0	0	0	0	0	0	0	0	0	0	0
T2_core_GLRLMSre_SD	0	0	0	0	0	0	0	0	0	0	0	0	0	0	0	0	0	0	0	0	0	0	0	0	0	0	0	0	0	0	0	0	0	0	0	0	0	0	0	0	0	0	0	0	0	0	0	0	0
T2_core_Kurtosis	0	0	0	0	0	0	0	0	0	0	0	0	0	0	0	0	0	0	0	0	0	0	0	0	0	0	0	0	0	0	0	0	0	0	0	0	0	0	0	0	0	0	0	0	0	0	0	0	0
T2_core_Max	0	0	0	0	0	0	0	0	0	0	0	0	0	0	0	0	0	0	0	0	0	0	0	0	0	0	0	0	0	0	0	0	0	0	0	0	0	0	0	0	0	0	0	0	0	0	0	0	0
T2_core_Mean	0	0	0	0	0	0	0	0	0	0	0	0	0	0	0	0	0	0	0	0	0	0	0	0	0	0	0	0	0	0	0	0	0	0	0	0	0	0	0	0	0	0	0	0	0	0	0	0	0
T2_core_Min	0	0	0	0	0	0	0	0	0	0	0	0	0	0	0	0	0	0	0	0	0	0	0	0	0	0	0	0	0	0	0	0	0	0	0	0	0	0	0	0	0	0	0	0	0	0	0	0	0
T2_core_Mode	0	0	0	0	0	0	0	0	0	0	0	0	0	0	0	0	0	0	0	0	0	0	0	0	0	0	0	0	0	0	0	0	0	0	0	0	0	0	0	0	0	0	0	0	0	0	0	0	0
T2_core_RMS	0	0	0	0	0	0	0	0	0	0	0	0	0	0	0	0	0	0	0	0	0	0	0	0	0	0	0	0	0	0	0	0	0	0	0	0	0	0	0	0	0	0	0	0	0	0	0	0	0
T2_core_SD	0	0	0.0032784	0.00174496	0	0.0470769	0	0	0	0	0	0	0	0	0	0	0	0	0	0	0	0	0	0	0	0	0	0	0.0182951	0	0	0	0	0	0	0	0	0.0305652	0	0	0	0	0	0	0	0	0	0	0
T2_core_Skewness	0	0	0.0315116	-0.0184665	-0.0162513	0	0	0	0	0	0	0	0	0	0	0	0	0	0	0	0	0	-0.0162513	0	-0.0041182	0	0	0	-0.412211	0	0	0	0	0	0	0	0	-0.136898	0	0	-0.0872363	0	0	0	0	0	0	-0.0275151	-0.0162513
T2_core_Var	0	0	6.13717e-07	3.0999e-07	0	0	0	0	0	0	0	0	0	0	0	0	0	0	0	0	0	0	0	0	0	0	0	0	0	0	0	0	0	0	0	0	0	0	0	0	0	0	0	0	0	0	0	0	0
T2_edema_Entropy	0	0	0	0	0	0	0	0	0	0	0	0	0	0	0	0	0	0	0	0	0	0	0	0	0	0	0	0	0	0	0	0	0	0	0	0	0	0	0	0	0	0	0	0	0	0	0	0	0
T2_edema_GLCMcontrast_1	0	0	0	0	0	0	0	0	0	0	0	0	0	0	0	0	0	0	0	0	0	0	0	0	0	0	0	0	0	0	0	0	0	0	0	0	0	0	0	0	0	0	0	0	0	0	0	0	0
T2_edema_GLCMcontrast_1_SD	0	0	0	0	0	0	0	0	0	0	0	0	0	0	0	0	0	0	0	0	0	0	0	0	0	0	0	0	0	0	0	0	0	0	0	0	0	0	0	0	0	0	0	0	0	0	0	0	0
T2_edema_GLCMcontrast_2	0	0	0	0	0	0	0	0	0	0	0	0	0	0	0	0	0	0	0	0	0	0	0	0	0	0	0	0	0	0	0	0	0	0	0	0	0	0	0	0	0	0	0	0	0	0	0	0	0
T2_edema_GLCMcontrast_2_SD	0	0	0	0	0	0	0	0	0	0	0	0	0	0	0	0	0	0	0	0	0	0	0	0	0	0	0	0	0	0	0	0	0	0	0	0	0	0	0	0	0	0	0	0	0	0	0	0	0
T2_edema_GLCMcontrast_3	0	0	0	0	0	0	0	0	0	0	0	0	0	0	0	0	0	0	0	0	0	0	0	0	0	0	0	0	0	0	0	0	0	0	0	0	0	0	0	0	0	0	0	0	0	0	0	0	0
T2_edema_GLCMcontrast_3_SD	0	0	0.01134	-0.00578693	0	0	0	0	0	0	0	0	0	0	0	0	0	0	0	0	0	0	0	0	0	0	0	0	0	0	0	0	0	0	0	0	0	-0.303659	0	0	0	0	0	0	0	0	0	0	0
T2_edema_GLCMcorrelation_1	0	0	0	0	0	0	0	0	0	0	0	0	0	0	0	0	0	0	0	0	0	0	0	0	0	0	0	0	0	0	0	0	0	0	0	0	0	0	0	0	0	0	0	0	0	0	0	0	0
T2_edema_GLCMcorrelation_1_SD	0	0	0	0	0	0	0	0	0	0	0	0	0	0	0	0	0	0	0	0	0	0	0	0	0	0	0	0	0	0	0	0	0	0	0	0	0	0	0	0	0	0	0	0	0	0	0	0	0
T2_edema_GLCMcorrelation_2	0	0	0	0	0	0	0	0	0	0	0	0	0	0	0	0	0	0	0	0	0	0	0	0	0	0	0	0	0	0	0	0	0	0	0	0	0	0	0	0	0	0	0	0	0	0	0	0	0
T2_edema_GLCMcorrelation_2_SD	0	0	0	0	0	0	0	0	0	0	0	0	0	0	0	0	0	0	0	0	0	0	0	0	0	0	0	0	0	0	0	0	0	0	0	0	0	0	0	0	0	0	0	0	0	0	0	0	0
T2_edema_GLCMcorrelation_3	0	0	0	0	0	0	0	0	0	0	0	0	0	0	0	0	0	0	0	0	0	0	0	0	0	0	0	0	0	0	0	0	0	0	0	0	0	0	0	0	0	0	0	0	0	0	0	0	0
T2_edema_GLCMcorrelation_3_SD	0	0	0	0	0	0	0	0	0	0	0	0	0	0	0	0	0	0	0	0	0	0	0	0	0	0	0	0	0	0	0	0	0	0	0	0	0	0	0	0	0	0	0	0	0	0	0	0	0
T2_edema_GLCMenergy_1	0	0	0	0	0	0	0	0	0	0	0	0	0	0	0	0	0	0	0	0	0	0	0	0	0	0	0	0	0	0	0	0	0	0	0	0	0	0	0	0	0	0	0	0	0	0	0	0	0
T2_edema_GLCMenergy_1_SD	0	0	0	0	0	0	0	0	0	0	0	0	0	0	0	0	0	0	0	0	0	0	0	0	0	0	0	0	0	0	0	0	0	0	0	0	0	0	0	0	0	0	0	0	0	0	0	0	0
T2_edema_GLCMenergy_2	0	0	0	0	0	0	0	0	0	0	0	0	0	0	0	0	0	0	0	0	0	0	0	0	0	0	0	0	0	0	0	0	0	0	0	0	0	0	0	0	0	0	0	0	0	0	0	0	0
T2_edema_GLCMenergy_2_SD	0	0	0	0	0	0	0	0	0	0	0	0	0	0	0	0	0	0	0	0	0	0	0	0	0	0	0	0	0	0	0	0	0	0	0	0	0	0	0	0	0	0	0	0	0	0	0	0	0
T2_edema_GLCMenergy_3	0	0	0	0	0	0	0	0	0	0	0	0	0	0	0	0	0	0	0	0	0	0	0	0	0	0	0	0	0	0	0	0	0	0	0	0	0	0	0	0	0	0	0	0	0	0	0	0	0
T2_edema_GLCMenergy_3_SD	0	0	0	0	0	0	0	0	0	0	0	0	0	0	0	0	0	0	0	0	0	0	0	0	0	0	0	0	0	0	0	0	0	0	0	0	0	0	0	0	0	0	0	0	0	0	0	0	0
T2_edema_GLCMhomogeniety_1	0	0	0	0	0	0	0	0	0	0	0	0	0	0	0	0	0	0	0	0	0	0	0	0	0	0	0	0	0	0	0	0	0	0	0	0	0	0	0	0	0	0	0	0	0	0	0	0	0
T2_edema_GLCMhomogeniety_1_SD	0	0	0	0	0	0	0	0	0	0	0	0	0	0	0	0	0	0	0	0	0	0	0	0	0	0	0	0	0	0	0	0	0	0	0	0	0	0	0	0	0	0	0	0	0	0	0	0	0
T2_edema_GLCMhomogeniety_2	0	0	0	0	0	0	0	0	0	0	0	0	0	0	0	0	0	0	0	0	0	0	0	0	0	0	0	0	0	0	0	0	0	0	0	0	0	0	0	0	0	0	0	0	0	0	0	0	0
T2_edema_GLCMhomogeniety_2_SD	0	0	0	0	0	0	0	0	0	0	0	0	0	0	0	0	0	0	0	0	0	0	0	0	0	0	0	0	0	0	0	0	0	0	0	0	0	0	0	0	0	0	0	0	0	0	0	0	0
T2_edema_GLCMhomogeniety_3	0	0	0	0	0	0	0	0	0	0	0	0	0	0	0	0	0	0	0	0	0	0	0	0	0	0	0	0	0	0	0	0	0	0	0	0	0	0	0	0	0	0	0	0	0	0	0	0	0
T2_edema_GLCMhomogeniety_3_SD	0	0	0	0	0	0	0	0	0	0	0	0	0	0	0	0	0	0	0	0	0	0	0	0	0	0	0	0	0	0	0	0	0	0	0	0	0	0	0	0	0	0	0	0	0	0	0	0	0
T2_edema_GLRLMGln	0	0	0	0	0	0	0	0	0	0	0	0	0	0	0	0	0	0	0	0	0	0	0	0	0	0	0	0	0	0	0	0	0	0	0	0	0	0	0	0	0	0	0	0	0	0	0	0	0
T2_edema_GLRLMGln_SD	0	0	0	0	0	0	0	0	0	0	0	0	0	0	0	0	0	0	0	0	0	0	0	0	0	0	0	0	0	0	0	0	0	0	0	0	0	0	0	0	0	0	0	0	0	0	0	0	0
T2_edema_GLRLMHrge	0	0	0	0	0	0	0	0	0	0	0	0	0	0	0	0	0	0	0	0	0	0	0	0	0	0	0	0	0	0	0	0	0	0	0	0	0	0	0	0	0	0	0	0	0	0	0	0	0
T2_edema_GLRLMHrge_SD	0	0	0	0	0	0	0	0	0	0	0	0	0	0	0	0	0	0	0	0	0	0	0	0	0	0	0	0	0	0	0	0	0	0	0	0	0	0	0	0	0	0	0	0	0	0	0	0	0
T2_edema_GLRLMLre	0	0	0.000758111	-0.000390901	0	0	0	0	0	0	0	0	0	0	0	0	0	0	0	0	0	0	0	0	0	0	0	0	-0.0134922	0	0	0	0	0	0	0	0	0	0	0	0	0	0	0	0	0	0	0	0
T2_edema_GLRLMLre_SD	0	0	0	0	0	0	0	0	0	0	0	0	0	0	0	0	0	0	0	0	0	0	0	0	0	0	0	0	0	0	0	0	0	0	0	0	0	0	0	0	0	0	0	0	0	0	0	0	0
T2_edema_GLRLMLrge	0	0	0.000557303	-0.000290384	0	-0.00706101	0	0	0	0	0	0	0	0	0	0	0	0	0	0	0	0	0	0	0	0	0	0	0	0	0	0	0	0	0	0	0	-0.0115765	0	0	0	0	0	0	0	0	0	0	0
T2_edema_GLRLMLrge_SD	0	0	0	0	0	0	0	0	0	0	0	0	0	0	0	0	0	0	0	0	0	0	0	0	0	0	0	0	0	0	0	0	0	0	0	0	0	0	0	0	0	0	0	0	0	0	0	0	0
T2_edema_GLRLMRln	0	0	0	0	0	0	0	0	0	0	0	0	0	0	0	0	0	0	0	0	0	0	0	0	0	0	0	0	0	0	0	0	0	0	0	0	0	0	0	0	0	0	0	0	0	0	0	0	0
T2_edema_GLRLMRln_SD	0	0	0	0	0	0	0	0	0	0	0	0	0	0	0	0	0	0	0	0	0	0	0	0	0	0	0	0	0	0	0	0	0	0	0	0	0	0	0	0	0	0	0	0	0	0	0	0	0
T2_edema_GLRLMRp	0	0	0.202751	0.106768	0	3.72485	0	0	0	0	0	0	0	0	0	0	0	0	0	0	0	0	0	0	0	0	0	0	0	0	0	0	0	0	0	0	0	2.53109	0	0	0	0	0	0	0	0	0	0	0
T2_edema_GLRLMRp_SD	0	0	0	0	0	0	0	0	0	0	0	0	0	0	0	0	0	0	0	0	0	0	0	0	0	0	0	0	0	0	0	0	0	0	0	0	0	0	0	0	0	0	0	0	0	0	0	0	0
T2_edema_GLRLMSre	0	0	0	0	0	0	0	0	0	0	0	0	0	0	0	0	0	0	0	0	0	0	0	0	0	0	0	0	0	0	0	0	0	0	0	0	0	0	0	0	0	0	0	0	0	0	0	0	0
T2_edema_GLRLMSre_SD	0	0	2.14447	-1.16743	0	-27.8933	0	0	0	0	0	0	0	0	0	0	0	0	0	0	0	0	0	0	0	0	0	0	-11.4944	0	0	0	0	0	0	0	0	-20.3529	0	0	-1.01351	0	0	0	0	0	0	0	0
T2_edema_Kurtosis	0	0	0.00433021	-0.00230479	0	-0.0103691	0	0	0	0	0	0	0	0	0	0	0	0	0	0	0	0	0	0	0	0	0	0	-0.0511493	0	0	0	0	0	0	0	0	-0.0416175	0	0	0	0	0	0	0	0	0	0	0
T2_edema_Max	0	0	0.00478422	-0.00257412	0	-0.0784945	0	0	0	0	0	0	0	0	0	0	0	0	0	0	0	0	0	0	0	0	0	0	-0.0183046	0	0	0	0	0	0	0	0	-0.0478702	0	0	0	0	0	0	0	0	0	0	0
T2_edema_Mean	0	0	0	0	0	0	0	0	0	0	0	0	0	0	0	0	0	0	0	0	0	0	0	0	0	0	0	0	0	0	0	0	0	0	0	0	0	0	0	0	0	0	0	0	0	0	0	0	0
T2_edema_Median	0	0	0	0	0	0	0	0	0	0	0	0	0	0	0	0	0	0	0	0	0	0	0	0	0	0	0	0	0	0	0	0	0	0	0	0	0	0	0	0	0	0	0	0	0	0	0	0	0
T2_edema_Min	0	0	0	0	0	0	0	0	0	0	0	0	0	0	0	0	0	0	0	0	0	0	0	0	0	0	0	0	0	0	0	0	0	0	0	0	0	0	0	0	0	0	0	0	0	0	0	0	0
T2_edema_Mode	0	0	0.000287714	0.000153138	0	0.00535165	0	0	0	0	0	0	0	0	0	0	0	0	0	0	0	0	0	0	0	0	0	0	0.00147477	0	0	0	0	0	0	0	0	0.00265351	0	0	0	0	0	0	0	0	0	0	0
T2_edema_RMS	0	0	0	0	0	0	0	0	0	0	0	0	0	0	0	0	0	0	0	0	0	0	0	0	0	0	0	0	0	0	0	0	0	0	0	0	0	0	0	0	0	0	0	0	0	0	0	0	0
T2_edema_SD	0	0	0	0	0	0	0	0	0	0	0	0	0	0	0	0	0	0	0	0	0	0	0	0	0	0	0	0	0	0	0	0	0	0	0	0	0	0	0	0	0	0	0	0	0	0	0	0	0
T2_edema_Skewness	0	0	0.091573	-0.0695627	-0.161869	-0.816192	0	-0.0555083	0	-0.0555083	0	-0.0555083	0	0	0	-0.0243873	0	0	0	0	0	0	-0.161869	-0.0868621	-0.142484	-0.0243873	0	0	-0.247055	0	0	-0.0868621	0	0	0	-0.0868621	0	-0.691712	0	0	-0.23781	-0.0243873	-0.0555083	0	0	-0.116919	0	-0.181049	-0.161869
T2_edema_Var	0	0	0	0	0	0	0	0	0	0	0	0	0	0	0	0	0	0	0	0	0	0	0	0	0	0	0	0	0	0	0	0	0	0	0	0	0	0	0	0	0	0	0	0	0	0	0	0	0
T2_original_Compactness01	0	0	0	0	0	0	0	0	0	0	0	0	0	0	0	0	0	0	0	0	0	0	0	0	0	0	0	0	0	0	0	0	0	0	0	0	0	0	0	0	0	0	0	0	0	0	0	0	0
T2_original_Compactness02	0	0	18.1358	9.65291	0	286.55	0	0	0	0	0	0	0	0	0	0	0	0	0	0	0	0	0	0	0	0	0	0	56.4045	0	0	0	0	0	0	0	0	195.551	0	0	0	0	0	0	0	0	0	0	0
T2_original_Spherical_Disporoportion	0	0	0.000708585	-0.000357908	0	0	0	0	0	0	0	0	0	0	0	0	0	0	0	0	0	0	0	0	0	0	0	0	0	0	0	0	0	0	0	0	0	0	0	0	0	0	0	0	0	0	0	0	0
T2_original_Sphericity	0	0	0	0	0	0	0	0	0	0	0	0	0	0	0	0	0	0	0	0	0	0	0	0	0	0	0	0	0	0	0	0	0	0	0	0	0	0	0	0	0	0	0	0	0	0	0	0	0
T2_original_Surface_to_Volume_ratio	0	0	0	0	0	0	0	0	0	0	0	0	0	0	0	0	0	0	0	0	0	0	0	0	0	0	0	0	0	0	0	0	0	0	0	0	0	0	0	0	0	0	0	0	0	0	0	0	0
T2_original_Total_Surface_Area	0	0	0	0	0	0	0	0	0	0	0	0	0	0	0	0	0	0	0	0	0	0	0	0	0	0	0	0	0	0	0	0	0	0	0	0	0	0	0	0	0	0	0	0	0	0	0	0	0
T2_original_Total_Volume	0	0	0	0	0	0	0	0	0	0	0	0	0	0	0	0	0	0	0	0	0	0	0	0	0	0	0	0	0	0	0	0	0	0	0	0	0	0	0	0	0	0	0	0	0	0	0	0	0
T2_prewitt_rim_Entropy	0	0	0	0	0	0	0	0	0	0	0	0	0	0	0	0	0	0	0	0	0	0	0	0	0	0	0	0	0	0	0	0	0	0	0	0	0	0	0	0	0	0	0	0	0	0	0	0	0
T2_prewitt_rim_GLCMcontrast_1	0	0	0	0	0	0	0	0	0	0	0	0	0	0	0	0	0	0	0	0	0	0	0	0	0	0	0	0	0	0	0	0	0	0	0	0	0	0	0	0	0	0	0	0	0	0	0	0	0
T2_prewitt_rim_GLCMcontrast_1_SD	0	0	0	0	0	0	0	0	0	0	0	0	0	0	0	0	0	0	0	0	0	0	0	0	0	0	0	0	0	0	0	0	0	0	0	0	0	0	0	0	0	0	0	0	0	0	0	0	0
T2_prewitt_rim_GLCMcontrast_2	0	0	0	0	0	0	0	0	0	0	0	0	0	0	0	0	0	0	0	0	0	0	0	0	0	0	0	0	0	0	0	0	0	0	0	0	0	0	0	0	0	0	0	0	0	0	0	0	0
T2_prewitt_rim_GLCMcontrast_2_SD	0	0	0	0	0	0	0	0	0	0	0	0	0	0	0	0	0	0	0	0	0	0	0	0	0	0	0	0	0	0	0	0	0	0	0	0	0	0	0	0	0	0	0	0	0	0	0	0	0
T2_prewitt_rim_GLCMcontrast_3	0	0	0	0	0	0	0	0	0	0	0	0	0	0	0	0	0	0	0	0	0	0	0	0	0	0	0	0	0	0	0	0	0	0	0	0	0	0	0	0	0	0	0	0	0	0	0	0	0
T2_prewitt_rim_GLCMcontrast_3_SD	0	0	0	0	0	0	0	0	0	0	0	0	0	0	0	0	0	0	0	0	0	0	0	0	0	0	0	0	0	0	0	0	0	0	0	0	0	0	0	0	0	0	0	0	0	0	0	0	0
T2_prewitt_rim_GLCMcorrelation_1	0	0	1.13225	-0.596236	0	-24.2945	0	0	0	0	0	0	0	0	0	0	0	0	0	0	0	0	0	0	0	0	0	0	0	0	0	0	0	0	0	0	0	-12.4755	0	0	0	0	0	0	0	0	0	0	0
T2_prewitt_rim_GLCMcorrelation_1_SD	0	0	0	0	0	0	0	0	0	0	0	0	0	0	0	0	0	0	0	0	0	0	0	0	0	0	0	0	0	0	0	0	0	0	0	0	0	0	0	0	0	0	0	0	0	0	0	0	0
T2_prewitt_rim_GLCMcorrelation_2	0	0	0	0	0	0	0	0	0	0	0	0	0	0	0	0	0	0	0	0	0	0	0	0	0	0	0	0	0	0	0	0	0	0	0	0	0	0	0	0	0	0	0	0	0	0	0	0	0
T2_prewitt_rim_GLCMcorrelation_2_SD	0	0	0	0	0	0	0	0	0	0	0	0	0	0	0	0	0	0	0	0	0	0	0	0	0	0	0	0	0	0	0	0	0	0	0	0	0	0	0	0	0	0	0	0	0	0	0	0	0
T2_prewitt_rim_GLCMcorrelation_3	0	0	0	0	0	0	0	0	0	0	0	0	0	0	0	0	0	0	0	0	0	0	0	0	0	0	0	0	0	0	0	0	0	0	0	0	0	0	0	0	0	0	0	0	0	0	0	0	0
T2_prewitt_rim_GLCMenergy_1	0	0	0	0	0	0	0	0	0	0	0	0	0	0	0	0	0	0	0	0	0	0	0	0	0	0	0	0	0	0	0	0	0	0	0	0	0	0	0	0	0	0	0	0	0	0	0	0	0
T2_prewitt_rim_GLCMenergy_1_SD	0	0	0	0	0	0	0	0	0	0	0	0	0	0	0	0	0	0	0	0	0	0	0	0	0	0	0	0	0	0	0	0	0	0	0	0	0	0	0	0	0	0	0	0	0	0	0	0	0
T2_prewitt_rim_GLCMenergy_2	0	0	0	0	0	0	0	0	0	0	0	0	0	0	0	0	0	0	0	0	0	0	0	0	0	0	0	0	0	0	0	0	0	0	0	0	0	0	0	0	0	0	0	0	0	0	0	0	0
T2_prewitt_rim_GLCMenergy_2_SD	0	0	0	0	0	0	0	0	0	0	0	0	0	0	0	0	0	0	0	0	0	0	0	0	0	0	0	0	0	0	0	0	0	0	0	0	0	0	0	0	0	0	0	0	0	0	0	0	0
T2_prewitt_rim_GLCMenergy_3	0	0	0	0	0	0	0	0	0	0	0	0	0	0	0	0	0	0	0	0	0	0	0	0	0	0	0	0	0	0	0	0	0	0	0	0	0	0	0	0	0	0	0	0	0	0	0	0	0
T2_prewitt_rim_GLCMenergy_3_SD	0	0	0	0	0	0	0	0	0	0	0	0	0	0	0	0	0	0	0	0	0	0	0	0	0	0	0	0	0	0	0	0	0	0	0	0	0	0	0	0	0	0	0	0	0	0	0	0	0
T2_prewitt_rim_GLCMhomogeniety_1	0	0	0	0	0	0	0	0	0	0	0	0	0	0	0	0	0	0	0	0	0	0	0	0	0	0	0	0	0	0	0	0	0	0	0	0	0	0	0	0	0	0	0	0	0	0	0	0	0
T2_prewitt_rim_GLCMhomogeniety_1_SD	0	0	0	0	0	0	0	0	0	0	0	0	0	0	0	0	0	0	0	0	0	0	0	0	0	0	0	0	0	0	0	0	0	0	0	0	0	0	0	0	0	0	0	0	0	0	0	0	0
T2_prewitt_rim_GLCMhomogeniety_2	0	0	0	0	0	0	0	0	0	0	0	0	0	0	0	0	0	0	0	0	0	0	0	0	0	0	0	0	0	0	0	0	0	0	0	0	0	0	0	0	0	0	0	0	0	0	0	0	0
T2_prewitt_rim_GLCMhomogeniety_2_SD	0	0	0	0	0	0	0	0	0	0	0	0	0	0	0	0	0	0	0	0	0	0	0	0	0	0	0	0	0	0	0	0	0	0	0	0	0	0	0	0	0	0	0	0	0	0	0	0	0
T2_prewitt_rim_GLCMhomogeniety_3	0	0	0	0	0	0	0	0	0	0	0	0	0	0	0	0	0	0	0	0	0	0	0	0	0	0	0	0	0	0	0	0	0	0	0	0	0	0	0	0	0	0	0	0	0	0	0	0	0
T2_prewitt_rim_GLCMhomogeniety_3_SD	0	0	0	0	0	0	0	0	0	0	0	0	0	0	0	0	0	0	0	0	0	0	0	0	0	0	0	0	0	0	0	0	0	0	0	0	0	0	0	0	0	0	0	0	0	0	0	0	0
T2_prewitt_rim_GLRLMGln_SD	0	0	0	0	0	0	0	0	0	0	0	0	0	0	0	0	0	0	0	0	0	0	0	0	0	0	0	0	0	0	0	0	0	0	0	0	0	0	0	0	0	0	0	0	0	0	0	0	0
T2_prewitt_rim_GLRLMHrge_SD	0	0	0	0	0	0	0	0	0	0	0	0	0	0	0	0	0	0	0	0	0	0	0	0	0	0	0	0	0	0	0	0	0	0	0	0	0	0	0	0	0	0	0	0	0	0	0	0	0
T2_prewitt_rim_GLRLMLre	0	0	0	0	0	0	0	0	0	0	0	0	0	0	0	0	0	0	0	0	0	0	0	0	0	0	0	0	0	0	0	0	0	0	0	0	0	0	0	0	0	0	0	0	0	0	0	0	0
T2_prewitt_rim_GLRLMLre_SD	0	0	0	0	0	0	0	0	0	0	0	0	0	0	0	0	0	0	0	0	0	0	0	0	0	0	0	0	0	0	0	0	0	0	0	0	0	0	0	0	0	0	0	0	0	0	0	0	0
T2_prewitt_rim_GLRLMLrge	0	0	2.02317e-07	1.0432e-07	0	0	0	0	0	0	0	0	0	0	0	0	0	0	0	0	0	0	0	3.44256e-06	0	0	0	0	0	0	0	3.44256e-06	0	0	0	3.44256e-06	0	0	0	0	0	0	0	0	0	0	0	0	0
T2_prewitt_rim_GLRLMLrge_SD	0	0	0	0	0	0	0	0	0	0	0	0	0	0	0	0	0	0	0	0	0	0	0	0	0	0	0	0	0	0	0	0	0	0	0	0	0	0	0	0	0	0	0	0	0	0	0	0	0
T2_prewitt_rim_GLRLMRln	0	0	3.35001e-05	-1.78307e-05	0	-0.000255966	0	0	0	0	0	0	0	0	0	0	0	0	0	0	0	0	0	0	0	0	0	0	-0.000111444	0	0	0	0	0	0	0	0	-0.00055223	0	0	0	0	0	0	0	0	0	0	0
T2_prewitt_rim_GLRLMRln_SD	0	0	0.000340066	0.000181003	0	0.00636577	0	0	0	0	0	0	0	0	0	0	0	0	0	0	0	0	0	0	0	0	0	0	0.000649251	0	0	0	0	0	0	0	0	0.00371467	0	0	0	0	0	0	0	0	0	0	0
T2_prewitt_rim_GLRLMRp	0	0	0	0	0	0	0	0	0	0	0	0	0	0	0	0	0	0	0	0	0	0	0	0	0	0	0	0	0	0	0	0	0	0	0	0	0	0	0	0	0	0	0	0	0	0	0	0	0
T2_prewitt_rim_GLRLMRp_SD	0	0	0.182753	0.109329	0.520713	1.47563	0	0	0	0	0	0	0	0	0	0	0	0	0	0	0	0	0.520713	0	0.278746	0	0	0	0	0	0	0	0	0	0	0	0	0.00285376	0	0	1.23816	0	0	0	0	0.0812819	0	0.719337	0.520713
T2_prewitt_rim_GLRLMSre	0	0	0	0	0	0	0	0	0	0	0	0	0	0	0	0	0	0	0	0	0	0	0	0	0	0	0	0	0	0	0	0	0	0	0	0	0	0	0	0	0	0	0	0	0	0	0	0	0
T2_prewitt_rim_GLRLMSre_SD	0	0	0	0	0	0	0	0	0	0	0	0	0	0	0	0	0	0	0	0	0	0	0	0	0	0	0	0	0	0	0	0	0	0	0	0	0	0	0	0	0	0	0	0	0	0	0	0	0
T2_prewitt_rim_Kurtosis	0	0	0	0	0	0	0	0	0	0	0	0	0	0	0	0	0	0	0	0	0	0	0	0	0	0	0	0	0	0	0	0	0	0	0	0	0	0	0	0	0	0	0	0	0	0	0	0	0
T2_prewitt_rim_Max	0	0	0	0	0	0	0	0	0	0	0	0	0	0	0	0	0	0	0	0	0	0	0	0	0	0	0	0	0	0	0	0	0	0	0	0	0	0	0	0	0	0	0	0	0	0	0	0	0
T2_prewitt_rim_Mean	0	0	0	0	0	0	0	0	0	0	0	0	0	0	0	0	0	0	0	0	0	0	0	0	0	0	0	0	0	0	0	0	0	0	0	0	0	0	0	0	0	0	0	0	0	0	0	0	0
T2_prewitt_rim_Median	0	0	0	0	0	0	0	0	0	0	0	0	0	0	0	0	0	0	0	0	0	0	0	0	0	0	0	0	0	0	0	0	0	0	0	0	0	0	0	0	0	0	0	0	0	0	0	0	0
T2_prewitt_rim_Min	0	0	0.000844361	-0.000426488	0	-0.0422224	0	0	0	0	0	0	0	0	0	0	0	0	0	0	0	0	0	0	0	0	0	0	0	0	0	0	0	0	0	0	0	0	0	0	0	0	0	0	0	0	0	0	0
T2_prewitt_rim_Mode	0	0	0	0	0	0	0	0	0	0	0	0	0	0	0	0	0	0	0	0	0	0	0	0	0	0	0	0	0	0	0	0	0	0	0	0	0	0	0	0	0	0	0	0	0	0	0	0	0
T2_prewitt_rim_RMS	0	0	0	0	0	0	0	0	0	0	0	0	0	0	0	0	0	0	0	0	0	0	0	0	0	0	0	0	0	0	0	0	0	0	0	0	0	0	0	0	0	0	0	0	0	0	0	0	0
T2_prewitt_rim_SD	0	0	0	0	0	0	0	0	0	0	0	0	0	0	0	0	0	0	0	0	0	0	0	0	0	0	0	0	0	0	0	0	0	0	0	0	0	0	0	0	0	0	0	0	0	0	0	0	0
T2_prewitt_rim_Skewness	0	0	0	0	0	0	0	0	0	0	0	0	0	0	0	0	0	0	0	0	0	0	0	0	0	0	0	0	0	0	0	0	0	0	0	0	0	0	0	0	0	0	0	0	0	0	0	0	0
T2_prewitt_rim_Var	0	0	5.13073e-05	-2.76056e-05	0	-0.000376816	0	0	0	0	0	0	0	0	0	0	0	0	0	0	0	0	0	0	0	0	0	0	-0.000423386	0	0	0	0	0	0	0	0	-0.00045687	0	0	0	0	0	0	0	0	0	0	0
z_score_core_Entropy	0	0	0	0	0	0	0	0	0	0	0	0	0	0	0	0	0	0	0	0	0	0	0	0	0	0	0	0	0	0	0	0	0	0	0	0	0	0	0	0	0	0	0	0	0	0	0	0	0
z_score_core_GLCMcontrast_1	0	0	0	0	0	0	0	0	0	0	0	0	0	0	0	0	0	0	0	0	0	0	0	0	0	0	0	0	0	0	0	0	0	0	0	0	0	0	0	0	0	0	0	0	0	0	0	0	0
z_score_core_GLCMcontrast_1_SD	0	0	0	0	0	0	0	0	0	0	0	0	0	0	0	0	0	0	0	0	0	0	0	0	0	0	0	0	0	0	0	0	0	0	0	0	0	0	0	0	0	0	0	0	0	0	0	0	0
z_score_core_GLCMcontrast_2	0	0	0	0	0	0	0	0	0	0	0	0	0	0	0	0	0	0	0	0	0	0	0	0	0	0	0	0	0	0	0	0	0	0	0	0	0	0	0	0	0	0	0	0	0	0	0	0	0
z_score_core_GLCMcontrast_2_SD	0	0	0	0	0	0	0	0	0	0	0	0	0	0	0	0	0	0	0	0	0	0	0	0	0	0	0	0	0	0	0	0	0	0	0	0	0	0	0	0	0	0	0	0	0	0	0	0	0
z_score_core_GLCMcontrast_3	0	0	0	0	0	0	0	0	0	0	0	0	0	0	0	0	0	0	0	0	0	0	0	0	0	0	0	0	0	0	0	0	0	0	0	0	0	0	0	0	0	0	0	0	0	0	0	0	0
z_score_core_GLCMcontrast_3_SD	0	0	0	0	0	0	0	0	0	0	0	0	0	0	0	0	0	0	0	0	0	0	0	0	0	0	0	0	0	0	0	0	0	0	0	0	0	0	0	0	0	0	0	0	0	0	0	0	0
z_score_core_GLCMcorrelation_1	0	0	0	0	0	0	0	0	0	0	0	0	0	0	0	0	0	0	0	0	0	0	0	0	0	0	0	0	0	0	0	0	0	0	0	0	0	0	0	0	0	0	0	0	0	0	0	0	0
z_score_core_GLCMcorrelation_1_SD	0	0	0	0	0	0	0	0	0	0	0	0	0	0	0	0	0	0	0	0	0	0	0	0	0	0	0	0	0	0	0	0	0	0	0	0	0	0	0	0	0	0	0	0	0	0	0	0	0
z_score_core_GLCMcorrelation_2	0	0	0	0	0	0	0	0	0	0	0	0	0	0	0	0	0	0	0	0	0	0	0	0	0	0	0	0	0	0	0	0	0	0	0	0	0	0	0	0	0	0	0	0	0	0	0	0	0
z_score_core_GLCMcorrelation_2_SD	0	0	0	0	0	0	0	0	0	0	0	0	0	0	0	0	0	0	0	0	0	0	0	0	0	0	0	0	0	0	0	0	0	0	0	0	0	0	0	0	0	0	0	0	0	0	0	0	0
z_score_core_GLCMcorrelation_3	0	0	0	0	0	0	0	0	0	0	0	0	0	0	0	0	0	0	0	0	0	0	0	0	0	0	0	0	0	0	0	0	0	0	0	0	0	0	0	0	0	0	0	0	0	0	0	0	0
z_score_core_GLCMcorrelation_3_SD	0	0	0	0	0	0	0	0	0	0	0	0	0	0	0	0	0	0	0	0	0	0	0	0	0	0	0	0	0	0	0	0	0	0	0	0	0	0	0	0	0	0	0	0	0	0	0	0	0
z_score_core_GLCMenergy_1	0	0	0	0	0	0	0	0	0	0	0	0	0	0	0	0	0	0	0	0	0	0	0	0	0	0	0	0	0	0	0	0	0	0	0	0	0	0	0	0	0	0	0	0	0	0	0	0	0
z_score_core_GLCMenergy_1_SD	0	0	0	0	0	0	0	0	0	0	0	0	0	0	0	0	0	0	0	0	0	0	0	0	0	0	0	0	0	0	0	0	0	0	0	0	0	0	0	0	0	0	0	0	0	0	0	0	0
z_score_core_GLCMenergy_2	0	0	0	0	0	0	0	0	0	0	0	0	0	0	0	0	0	0	0	0	0	0	0	0	0	0	0	0	0	0	0	0	0	0	0	0	0	0	0	0	0	0	0	0	0	0	0	0	0
z_score_core_GLCMenergy_2_SD	0	0	0	0	0	0	0	0	0	0	0	0	0	0	0	0	0	0	0	0	0	0	0	0	0	0	0	0	0	0	0	0	0	0	0	0	0	0	0	0	0	0	0	0	0	0	0	0	0
z_score_core_GLCMenergy_3	0	0	0	0	0	0	0	0	0	0	0	0	0	0	0	0	0	0	0	0	0	0	0	0	0	0	0	0	0	0	0	0	0	0	0	0	0	0	0	0	0	0	0	0	0	0	0	0	0
z_score_core_GLCMenergy_3_SD	0	0	0	0	0	0	0	0	0	0	0	0	0	0	0	0	0	0	0	0	0	0	0	0	0	0	0	0	0	0	0	0	0	0	0	0	0	0	0	0	0	0	0	0	0	0	0	0	0
z_score_core_GLCMhomogeniety_1	0	0	0	0	0	0	0	0	0	0	0	0	0	0	0	0	0	0	0	0	0	0	0	0	0	0	0	0	0	0	0	0	0	0	0	0	0	0	0	0	0	0	0	0	0	0	0	0	0
z_score_core_GLCMhomogeniety_1_SD	0	0	0	0	0	0	0	0	0	0	0	0	0	0	0	0	0	0	0	0	0	0	0	0	0	0	0	0	0	0	0	0	0	0	0	0	0	0	0	0	0	0	0	0	0	0	0	0	0
z_score_core_GLCMhomogeniety_2	0	0	0	0	0	0	0	0	0	0	0	0	0	0	0	0	0	0	0	0	0	0	0	0	0	0	0	0	0	0	0	0	0	0	0	0	0	0	0	0	0	0	0	0	0	0	0	0	0
z_score_core_GLCMhomogeniety_2_SD	0	0	0	0	0	0	0	0	0	0	0	0	0	0	0	0	0	0	0	0	0	0	0	0	0	0	0	0	0	0	0	0	0	0	0	0	0	0	0	0	0	0	0	0	0	0	0	0	0
z_score_core_GLCMhomogeniety_3	0	0	0	0	0	0	0	0	0	0	0	0	0	0	0	0	0	0	0	0	0	0	0	0	0	0	0	0	0	0	0	0	0	0	0	0	0	0	0	0	0	0	0	0	0	0	0	0	0
z_score_core_GLCMhomogeniety_3_SD	0	0	0	0	0	0	0	0	0	0	0	0	0	0	0	0	0	0	0	0	0	0	0	0	0	0	0	0	0	0	0	0	0	0	0	0	0	0	0	0	0	0	0	0	0	0	0	0	0
z_score_core_GLRLMGln	0	0	0	0	0	0	0	0	0	0	0	0	0	0	0	0	0	0	0	0	0	0	0	0	0	0	0	0	0	0	0	0	0	0	0	0	0	0	0	0	0	0	0	0	0	0	0	0	0
z_score_core_GLRLMGln_SD	0	0	0	0	0	0	0	0	0	0	0	0	0	0	0	0	0	0	0	0	0	0	0	0	0	0	0	0	0	0	0	0	0	0	0	0	0	0	0	0	0	0	0	0	0	0	0	0	0
z_score_core_GLRLMHrge	0	0	0	0	0	0	0	0	0	0	0	0	0	0	0	0	0	0	0	0	0	0	0	0	0	0	0	0	0	0	0	0	0	0	0	0	0	0	0	0	0	0	0	0	0	0	0	0	0
z_score_core_GLRLMHrge_SD	0	0	0	0	0	0	0	0	0	0	0	0	0	0	0	0	0	0	0	0	0	0	0	0	0	0	0	0	0	0	0	0	0	0	0	0	0	0	0	0	0	0	0	0	0	0	0	0	0
z_score_core_GLRLMLre	0	0	0	0	0	0	0	0	0	0	0	0	0	0	0	0	0	0	0	0	0	0	0	0	0	0	0	0	0	0	0	0	0	0	0	0	0	0	0	0	0	0	0	0	0	0	0	0	0
z_score_core_GLRLMLre_SD	0	0	0	0	0	0	0	0	0	0	0	0	0	0	0	0	0	0	0	0	0	0	0	0	0	0	0	0	0	0	0	0	0	0	0	0	0	0	0	0	0	0	0	0	0	0	0	0	0
z_score_core_GLRLMLrge	0	0	0	0	0	0	0	0	0	0	0	0	0	0	0	0	0	0	0	0	0	0	0	0	0	0	0	0	0	0	0	0	0	0	0	0	0	0	0	0	0	0	0	0	0	0	0	0	0
z_score_core_GLRLMLrge_SD	0	0	0	0	0	0	0	0	0	0	0	0	0	0	0	0	0	0	0	0	0	0	0	0	0	0	0	0	0	0	0	0	0	0	0	0	0	0	0	0	0	0	0	0	0	0	0	0	0
z_score_core_GLRLMRln	0	0	0	0	0	0	0	0	0	0	0	0	0	0	0	0	0	0	0	0	0	0	0	0	0	0	0	0	0	0	0	0	0	0	0	0	0	0	0	0	0	0	0	0	0	0	0	0	0
z_score_core_GLRLMRln_SD	0	0	0	0	0	0	0	0	0	0	0	0	0	0	0	0	0	0	0	0	0	0	0	0	0	0	0	0	0	0	0	0	0	0	0	0	0	0	0	0	0	0	0	0	0	0	0	0	0
z_score_core_GLRLMRp	0	0	0	0	0	0	0	0	0	0	0	0	0	0	0	0	0	0	0	0	0	0	0	0	0	0	0	0	0	0	0	0	0	0	0	0	0	0	0	0	0	0	0	0	0	0	0	0	0
z_score_core_GLRLMRp_SD	0	0	0	0	0	0	0	0	0	0	0	0	0	0	0	0	0	0	0	0	0	0	0	0	0	0	0	0	0	0	0	0	0	0	0	0	0	0	0	0	0	0	0	0	0	0	0	0	0
z_score_core_GLRLMSre	0	0	0	0	0	0	0	0	0	0	0	0	0	0	0	0	0	0	0	0	0	0	0	0	0	0	0	0	0	0	0	0	0	0	0	0	0	0	0	0	0	0	0	0	0	0	0	0	0
z_score_core_GLRLMSre_SD	0	0	0	0	0	0	0	0	0	0	0	0	0	0	0	0	0	0	0	0	0	0	0	0	0	0	0	0	0	0	0	0	0	0	0	0	0	0	0	0	0	0	0	0	0	0	0	0	0
z_score_core_Kurtosis	0	0	0	0	0	0	0	0	0	0	0	0	0	0	0	0	0	0	0	0	0	0	0	0	0	0	0	0	0	0	0	0	0	0	0	0	0	0	0	0	0	0	0	0	0	0	0	0	0
z_score_core_Max	0	0	0.00823951	0.00438554	0	0.0657004	0	0	0	0	0	0	0	0	0	0	0	0	0	0	0	0	0	0	0	0	0	0	0.0841953	0	0	0	0	0	0	0	0	0.0853543	0	0	0	0	0	0	0	0	0	0	0
z_score_core_Mean	0	0	0	0	0	0	0	0	0	0	0	0	0	0	0	0	0	0	0	0	0	0	0	0	0	0	0	0	0	0	0	0	0	0	0	0	0	0	0	0	0	0	0	0	0	0	0	0	0
z_score_core_Median	0	0	0	0	0	0	0	0	0	0	0	0	0	0	0	0	0	0	0	0	0	0	0	0	0	0	0	0	0	0	0	0	0	0	0	0	0	0	0	0	0	0	0	0	0	0	0	0	0
z_score_core_Min	0	0	0.00647874	0.00344836	0	0.0993875	0	0	0	0	0	0	0	0	0	0	0	0	0	0	0	0	0	0	0	0	0	0	0.040866	0	0	0	0	0	0	0	0	0.0782809	0	0	0	0	0	0	0	0	0	0	0
z_score_core_RMS	0	0	0	0	0	0	0	0	0	0	0	0	0	0	0	0	0	0	0	0	0	0	0	0	0	0	0	0	0	0	0	0	0	0	0	0	0	0	0	0	0	0	0	0	0	0	0	0	0
z_score_core_SD	0	0	0	0	0	0	0	0	0	0	0	0	0	0	0	0	0	0	0	0	0	0	0	0	0	0	0	0	0	0	0	0	0	0	0	0	0	0	0	0	0	0	0	0	0	0	0	0	0
z_score_core_Skewness	0	0	0	0	0	0	0	0	0	0	0	0	0	0	0	0	0	0	0	0	0	0	0	0	0	0	0	0	0	0	0	0	0	0	0	0	0	0	0	0	0	0	0	0	0	0	0	0	0
z_score_core_Var	0	0	0.0352744	-0.0187751	0	-0.54763	0	0	0	0	0	0	0	0	0	0	0	0	0	0	0	0	0	0	0	0	0	0	-0.162284	0	0	0	0	0	0	0	0	-0.362886	0	0	0	0	0	0	0	0	0	0	0
z_score_edema_Entropy	0	0	0.0736041	-0.0391764	0	-1.19558	0	0	0	0	0	0	0	0	0	0	0	0	0	0	0	0	0	0	0	0	0	0	-0.0787153	0	0	0	0	0	0	0	0	-0.823863	0	0	0	0	0	0	0	0	0	0	0
z_score_edema_GLCMcontrast_1	0	0	0	0	0	0	0	0	0	0	0	0	0	0	0	0	0	0	0	0	0	0	0	0	0	0	0	0	0	0	0	0	0	0	0	0	0	0	0	0	0	0	0	0	0	0	0	0	0
z_score_edema_GLCMcontrast_1_SD	0	0	0	0	0	0	0	0	0	0	0	0	0	0	0	0	0	0	0	0	0	0	0	0	0	0	0	0	0	0	0	0	0	0	0	0	0	0	0	0	0	0	0	0	0	0	0	0	0
z_score_edema_GLCMcontrast_2	0	0	0	0	0	0	0	0	0	0	0	0	0	0	0	0	0	0	0	0	0	0	0	0	0	0	0	0	0	0	0	0	0	0	0	0	0	0	0	0	0	0	0	0	0	0	0	0	0
z_score_edema_GLCMcontrast_2_SD	0	0	0	0	0	0	0	0	0	0	0	0	0	0	0	0	0	0	0	0	0	0	0	0	0	0	0	0	0	0	0	0	0	0	0	0	0	0	0	0	0	0	0	0	0	0	0	0	0
z_score_edema_GLCMcontrast_3	0	0	0	0	0	0	0	0	0	0	0	0	0	0	0	0	0	0	0	0	0	0	0	0	0	0	0	0	0	0	0	0	0	0	0	0	0	0	0	0	0	0	0	0	0	0	0	0	0
z_score_edema_GLCMcontrast_3_SD	0	0	0	0	0	0	0	0	0	0	0	0	0	0	0	0	0	0	0	0	0	0	0	0	0	0	0	0	0	0	0	0	0	0	0	0	0	0	0	0	0	0	0	0	0	0	0	0	0
z_score_edema_GLCMcorrelation_1	0	0	0	0	0	0	0	0	0	0	0	0	0	0	0	0	0	0	0	0	0	0	0	0	0	0	0	0	0	0	0	0	0	0	0	0	0	0	0	0	0	0	0	0	0	0	0	0	0
z_score_edema_GLCMcorrelation_1_SD	0	0	0	0	0	0	0	0	0	0	0	0	0	0	0	0	0	0	0	0	0	0	0	0	0	0	0	0	0	0	0	0	0	0	0	0	0	0	0	0	0	0	0	0	0	0	0	0	0
z_score_edema_GLCMcorrelation_2	0	0	0	0	0	0	0	0	0	0	0	0	0	0	0	0	0	0	0	0	0	0	0	0	0	0	0	0	0	0	0	0	0	0	0	0	0	0	0	0	0	0	0	0	0	0	0	0	0
z_score_edema_GLCMcorrelation_2_SD	0	0	0	0	0	0	0	0	0	0	0	0	0	0	0	0	0	0	0	0	0	0	0	0	0	0	0	0	0	0	0	0	0	0	0	0	0	0	0	0	0	0	0	0	0	0	0	0	0
z_score_edema_GLCMcorrelation_3	0	0	0	0	0	0	0	0	0	0	0	0	0	0	0	0	0	0	0	0	0	0	0	0	0	0	0	0	0	0	0	0	0	0	0	0	0	0	0	0	0	0	0	0	0	0	0	0	0
z_score_edema_GLCMcorrelation_3_SD	0	0	0	0	0	0	0	0	0	0	0	0	0	0	0	0	0	0	0	0	0	0	0	0	0	0	0	0	0	0	0	0	0	0	0	0	0	0	0	0	0	0	0	0	0	0	0	0	0
z_score_edema_GLCMenergy_1	0	0	0	0	0	0	0	0	0	0	0	0	0	0	0	0	0	0	0	0	0	0	0	0	0	0	0	0	0	0	0	0	0	0	0	0	0	0	0	0	0	0	0	0	0	0	0	0	0
z_score_edema_GLCMenergy_1_SD	0	0	0	0	0	0	0	0	0	0	0	0	0	0	0	0	0	0	0	0	0	0	0	0	0	0	0	0	0	0	0	0	0	0	0	0	0	0	0	0	0	0	0	0	0	0	0	0	0
z_score_edema_GLCMenergy_2	0	0	0	0	0	0	0	0	0	0	0	0	0	0	0	0	0	0	0	0	0	0	0	0	0	0	0	0	0	0	0	0	0	0	0	0	0	0	0	0	0	0	0	0	0	0	0	0	0
z_score_edema_GLCMenergy_2_SD	0	0	97.0256	-51.6426	0	-1219.58	0	0	0	0	0	0	0	0	0	0	0	0	0	0	0	0	0	0	0	0	0	0	-496.564	0	0	0	0	0	0	0	0	-959.342	0	0	0	0	0	0	0	0	0	0	0
z_score_edema_GLCMenergy_3	0	0	0.000340692	0.000172084	0	0.0170363	0	0	0	0	0	0	0	0	0	0	0	0	0	0	0	0	0	0	0	0	0	0	0	0	0	0	0	0	0	0	0	0	0	0	0	0	0	0	0	0	0	0	0
z_score_edema_GLCMenergy_3_SD	0	0	0	0	0	0	0	0	0	0	0	0	0	0	0	0	0	0	0	0	0	0	0	0	0	0	0	0	0	0	0	0	0	0	0	0	0	0	0	0	0	0	0	0	0	0	0	0	0
z_score_edema_GLCMhomogeniety_1	0	0	0	0	0	0	0	0	0	0	0	0	0	0	0	0	0	0	0	0	0	0	0	0	0	0	0	0	0	0	0	0	0	0	0	0	0	0	0	0	0	0	0	0	0	0	0	0	0
z_score_edema_GLCMhomogeniety_1_SD	0	0	0	0	0	0	0	0	0	0	0	0	0	0	0	0	0	0	0	0	0	0	0	0	0	0	0	0	0	0	0	0	0	0	0	0	0	0	0	0	0	0	0	0	0	0	0	0	0
z_score_edema_GLCMhomogeniety_2	0	0	0	0	0	0	0	0	0	0	0	0	0	0	0	0	0	0	0	0	0	0	0	0	0	0	0	0	0	0	0	0	0	0	0	0	0	0	0	0	0	0	0	0	0	0	0	0	0
z_score_edema_GLCMhomogeniety_2_SD	0	0	38.12	-20.2897	0	-634.731	0	0	0	0	0	0	0	0	0	0	0	0	0	0	0	0	0	0	0	0	0	0	-195.301	0	0	0	0	0	0	0	0	-363.825	0	0	0	0	0	0	0	0	0	0	0
z_score_edema_GLCMhomogeniety_3	0	0	0	0	0	0	0	0	0	0	0	0	0	0	0	0	0	0	0	0	0	0	0	0	0	0	0	0	0	0	0	0	0	0	0	0	0	0	0	0	0	0	0	0	0	0	0	0	0
z_score_edema_GLCMhomogeniety_3_SD	0	0	3.5829	-1.9706	-5.22024	0	0	0	0	0	0	0	0	0	0	0	0	0	0	0	0	0	-5.22024	0	0	0	0	0	0	0	0	0	0	0	0	0	0	0	0	0	-32.8492	0	0	0	0	0	0	-10.2411	-5.22024
z_score_edema_GLRLMGln	0	0	0.000165295	8.79797e-05	0	0.00272795	0	0	0	0	0	0	0	0	0	0	0	0	0	0	0	0	0	0	0	0	0	0	0.000867706	0	0	0	0	0	0	0	0	0.00151608	0	0	0	0	0	0	0	0	0	0	0
z_score_edema_GLRLMGln_SD	0	0	1.39291e-06	7.03559e-07	0	0	0	0	0	0	0	0	0	0	0	0	0	0	0	0	0	0	0	0	0	0	0	0	0	0	0	0	0	0	0	0	0	0	0	0	0	0	0	0	0	0	0	0	0
z_score_edema_GLRLMHrge	0	0	7.95183e-06	4.23242e-06	0	7.65096e-05	0	0	0	0	0	0	0	0	0	0	0	0	0	0	0	0	0	0	0	0	0	0	6.87911e-05	0	0	0	0	0	0	0	0	3.22245e-05	0	0	0	0	0	0	0	0	0	0	0
z_score_edema_GLRLMHrge_SD	0	0	2.02701e-08	1.02385e-08	0	0	0	0	0	0	0	0	0	0	0	0	0	0	0	0	0	0	0	0	0	0	0	0	0	0	0	0	0	0	0	0	0	0	0	0	0	0	0	0	0	0	0	0	0
z_score_edema_GLRLMLre	0	0	0	0	0	0	0	0	0	0	0	0	0	0	0	0	0	0	0	0	0	0	0	0	0	0	0	0	0	0	0	0	0	0	0	0	0	0	0	0	0	0	0	0	0	0	0	0	0
z_score_edema_GLRLMLre_SD	0	0	0.00130753	-0.000688538	0	-0.0405889	0	0	0	0	0	0	0	0	0	0	0	0	0	0	0	0	0	0	0	0	0	0	0	0	0	0	0	0	0	0	0	-0.0121295	0	0	0	0	0	0	0	0	0	0	0
z_score_edema_GLRLMLrge_SD	0	0	0	0	0	0	0	0	0	0	0	0	0	0	0	0	0	0	0	0	0	0	0	0	0	0	0	0	0	0	0	0	0	0	0	0	0	0	0	0	0	0	0	0	0	0	0	0	0
z_score_edema_GLRLMRln	0	0	2.69301e-05	1.43338e-05	0	0.000264998	0	0	0	0	0	0	0	0	0	0	0	0	0	0	0	0	0	0	0	0	0	0	0.000148981	0	0	0	0	0	0	0	0	0.000328049	0	0	0	0	0	0	0	0	0	0	0
z_score_edema_GLRLMRln_SD	0	0	0	0	0	0	0	0	0	0	0	0	0	0	0	0	0	0	0	0	0	0	0	0	0	0	0	0	0	0	0	0	0	0	0	0	0	0	0	0	0	0	0	0	0	0	0	0	0
z_score_edema_GLRLMRp	0	0	0	0	0	0	0	0	0	0	0	0	0	0	0	0	0	0	0	0	0	0	0	0	0	0	0	0	0	0	0	0	0	0	0	0	0	0	0	0	0	0	0	0	0	0	0	0	0
z_score_edema_GLRLMRp_SD	0	0	0	0	0	0	0	0	0	0	0	0	0	0	0	0	0	0	0	0	0	0	0	0	0	0	0	0	0	0	0	0	0	0	0	0	0	0	0	0	0	0	0	0	0	0	0	0	0
z_score_edema_GLRLMSre	0	0	0	0	0	0	0	0	0	0	0	0	0	0	0	0	0	0	0	0	0	0	0	0	0	0	0	0	0	0	0	0	0	0	0	0	0	0	0	0	0	0	0	0	0	0	0	0	0
z_score_edema_GLRLMSre_SD	0	0	5.61482	3.00581	0	79.6802	0	0	0	0	0	0	0	0	0	0	0	0	0	0	0	0	0	0	0	0	0	0	25.5679	0	0	0	0	0	0	0	0	57.5233	0	0	0	0	0	0	0	0	0	0	0
z_score_edema_Kurtosis	0	0	0.00922331	-0.00490918	0	-0.144822	0	0	0	0	0	0	0	0	0	0	0	0	0	0	0	0	0	0	0	0	0	0	-0.0373429	0	0	0	0	0	0	0	0	-0.0923629	0	0	0	0	0	0	0	0	0	0	0
z_score_edema_Max	0	0	0	0	0	0	0	0	0	0	0	0	0	0	0	0	0	0	0	0	0	0	0	0	0	0	0	0	0	0	0	0	0	0	0	0	0	0	0	0	0	0	0	0	0	0	0	0	0
z_score_edema_Mean	0	0	0	0	0	0	0	0	0	0	0	0	0	0	0	0	0	0	0	0	0	0	0	0	0	0	0	0	0	0	0	0	0	0	0	0	0	0	0	0	0	0	0	0	0	0	0	0	0
z_score_edema_Median	0	0	0	0	0	0	0	0	0	0	0	0	0	0	0	0	0	0	0	0	0	0	0	0	0	0	0	0	0	0	0	0	0	0	0	0	0	0	0	0	0	0	0	0	0	0	0	0	0
z_score_edema_Min	0	0	0	0	0	0	0	0	0	0	0	0	0	0	0	0	0	0	0	0	0	0	0	0	0	0	0	0	0	0	0	0	0	0	0	0	0	0	0	0	0	0	0	0	0	0	0	0	0
z_score_edema_Mode	0	0	0.139263	-0.0741237	0	-2.30245	0	0	0	0	0	0	0	0	0	0	0	0	0	0	0	0	0	0	0	0	0	0	-0.506579	0	0	0	0	0	0	0	0	-1.45309	0	0	0	0	0	0	0	0	0	0	0
z_score_edema_RMS	0	0	0	0	0	0	0	0	0	0	0	0	0	0	0	0	0	0	0	0	0	0	0	0	0	0	0	0	0	0	0	0	0	0	0	0	0	0	0	0	0	0	0	0	0	0	0	0	0
z_score_edema_SD	0	0	0	0	0	0	0	0	0	0	0	0	0	0	0	0	0	0	0	0	0	0	0	0	0	0	0	0	0	0	0	0	0	0	0	0	0	0	0	0	0	0	0	0	0	0	0	0	0
z_score_edema_Skewness	0	0	0	0	0	0	0	0	0	0	0	0	0	0	0	0	0	0	0	0	0	0	0	0	0	0	0	0	0	0	0	0	0	0	0	0	0	0	0	0	0	0	0	0	0	0	0	0	0
z_score_edema_Var	0	0	0	0	0	0	0	0	0	0	0	0	0	0	0	0	0	0	0	0	0	0	0	0	0	0	0	0	0	0	0	0	0	0	0	0	0	0	0	0	0	0	0	0	0	0	0	0	0
(Intercept)	-2.51095	2.51095	1.9383	-2.19743	-4.95956	14.6101	-1.57039	-4.44805	-1.65682	-4.44805	-3.06224	-4.44805	-1.57039	-1.96217	-1.65682	-4.04306	-3.06224	-1.96217	-1.57039	-1.96217	-3.60156	-1.38011	-4.95956	-4.81892	-5.32173	-4.04306	-1.96217	-1.65682	11.2937	-1.47659	-1.57039	-4.81892	-1.57039	-1.65682	-3.60156	-4.81892	-1.96217	8.9166	-3.06224	-1.10291	-4.04223	-4.04306	-4.44805	-1.65682	-3.06224	-5.14759	-1.38011	-4.57817	-4.95956
[truncated: 54 more columns]

## Sheet: Table S5
Cohort	Predicted Risk	Observed Short OS	Observed Long OS	Accuracy	Precision	Recall
D2 (n=137*)	High-risk	31	23	0.55	0.57	0.45
	Low-risk	38	45
D3 (n=97*)	High-risk	23	10	0.62	0.7	0.46
	Low-risk	27	37
*Censored cases with follow-up periods shorter than the median survival times (4 cases in D2 and 8 cases in D3) are excluded.

## Sheet: Table S6
	D2				D3
Radiomic feature	HR	95% CI for HR	p_value		HR	95% CI for HR	p_value
T2_core_GLCMhomogeniety_3_SD	1.5071	1.0062 - 2.2573	0.0466*		2.5704	1.1658 - 5.6672	0.0193*
T2_prewitt_rim_GLCMcorrelation_3_SD	1.0611	0.6938 - 1.6229	0.7844		0.7023	0.4168 - 1.1833	0.1843
core_on_MNI_Sphericity	1.3412	0.9365 - 1.9207	0.1092		1.3868	0.9065 - 2.1218	0.1317
T1_edema_GLCMcorrelation_2	1.4495	0.9462 - 2.2205	0.08802		0.6192	0.3626 - 1.0575	0.07922
core_MNI_loc2	1.1663	0.7198 - 1.8897	0.5321		0.9374	0.557 - 1.5778	0.8078
z_score_edema_GLRLMLrge	0.7133	0.4258 - 1.195	0.1993		0.6454	0.4128 - 1.0092	0.05488
T1_core_GLCMcontrast_3	1.1551	0.7137 - 1.8696	0.5573		2.3151	0.8373 - 6.4015	0.1057
z_score_core_Mode	1.0334	0.7174 - 1.4887	0.86		0.8297	0.5375 - 1.2806	0.3991
T1_edema_GLRLMLrge_SD	1.4115	0.8928 - 2.2317	0.1403		1.3457	0.8163 - 2.2185	0.2444
T2_prewitt_rim_GLRLMGln	1.0373	0.7017 - 1.5335	0.8541		0.6917	0.354 - 1.3519	0.281
T1Gd_edema_Max	1.1709	0.8074 - 1.6981	0.4054		0.9406	0.5378 - 1.6448	0.8298
T2_core_Median	1.3838	0.9365 - 2.0448	0.1029		1.8563	1.1736 - 2.9359	0.008181
T2_prewitt_rim_GLRLMHrge	1.0373	0.7017 - 1.5335	0.8541		0.6917	0.354 - 1.3519	0.281
